# Supplementary material for: Lamin B1 is a potential therapeutic target and prognostic biomarker for hepatocellular carcinoma
Source: Bioengineered. 2022 Apr 18;13(4):9211–31. doi: 10.1080/21655979.2022.2057896 (PMC9161935; doi:10.1080/21655979.2022.2057896)
Supplement: Supplemental Material [file KBIE_A_2057896_SM1762.zip]

Archive with 8 entries (7 files):
- Supplementary materials/
- Supplementary materials/Figure S1.docx
- Supplementary materials/Supplementary Table 1.xlsx
- Supplementary materials/Supplementary Table 2.docx
- Supplementary materials/Supplementary Table 3.xlsx
- Supplementary materials/Supplementary Table 4.xlsx
- Supplementary materials/Supplementary Table 5.xlsx
- Supplementary materials/Supplementary Table 6.docx
