# Supplementary material for: Lamin B1 is a potential therapeutic target and prognostic biomarker for hepatocellular carcinoma
Source: Bioengineered. 2022 Apr 18;13(4):9211–31. doi: 10.1080/21655979.2022.2057896 (PMC9161935; doi:10.1080/21655979.2022.2057896)
Supplement: Supplemental Material [file KBIE_A_2057896_SM1762.zip › Supplementary materials/Supplementary Table 1.xlsx]

## Sheet: Sheet1
Supplementary Table 1: Summary of GSVA for 22 metastasis-associated gene sets in TCGA-LIHC dataset
gene set	TCGA-2Y-A9GT-01A-11R-A38B-07	TCGA-2Y-A9GU-01A-11R-A38B-07	TCGA-2Y-A9GV-01A-11R-A38B-07	TCGA-2Y-A9GX-01A-11R-A38B-07	TCGA-2Y-A9GZ-01A-11R-A39D-07	TCGA-2Y-A9H1-01A-11R-A38B-07	TCGA-2Y-A9H3-01A-11R-A38B-07	TCGA-2Y-A9H4-01A-11R-A38B-07	TCGA-2Y-A9H5-01A-11R-A38B-07	TCGA-2Y-A9H6-01A-11R-A39D-07	TCGA-2Y-A9H7-01A-11R-A39D-07	TCGA-2Y-A9H9-01A-21R-A39D-07	TCGA-2Y-A9HB-01A-11R-A39D-07	TCGA-3K-AAZ8-01A-12R-A39D-07	TCGA-4R-AA8I-01A-11R-A38B-07	TCGA-5R-AA1C-01A-11R-A41C-07	TCGA-5R-AA1D-01A-11R-A38B-07	TCGA-5R-AAAM-01A-12R-A41C-07	TCGA-BC-A10R-01A-11R-A131-07	TCGA-BC-A10S-01A-22R-A131-07	TCGA-BC-A10U-01A-11R-A131-07	TCGA-BC-A10X-01A-11R-A131-07	TCGA-BC-A10Z-01A-11R-A131-07	TCGA-BC-A110-01A-11R-A131-07	TCGA-BC-A3KF-01A-11R-A213-07	TCGA-BC-A5W4-01A-11R-A28V-07	TCGA-BC-A69I-01A-11R-A311-07	TCGA-BD-A3ER-01A-11R-A213-07	TCGA-BW-A5NO-01A-11R-A27V-07	TCGA-CC-A7IH-01A-11R-A33J-07	TCGA-CC-A7IL-01A-11R-A33R-07	TCGA-CC-A9FV-01A-11R-A37K-07	TCGA-DD-A116-01A-11R-A131-07	TCGA-DD-A118-01A-11R-A131-07	TCGA-DD-A119-01A-11R-A131-07	TCGA-DD-A11B-01A-11R-A131-07	TCGA-DD-A11D-01A-11R-A131-07	TCGA-DD-A1EA-01A-11R-A131-07	TCGA-DD-A1EB-01A-11R-A131-07	TCGA-DD-A1ED-01A-11R-A155-07	TCGA-DD-A1EE-01A-11R-A131-07	TCGA-DD-A1EK-01A-11R-A213-07	TCGA-DD-A39V-01A-11R-A213-07	TCGA-DD-A39W-01A-11R-A213-07	TCGA-DD-A39X-01A-11R-A213-07	TCGA-DD-A39Z-01A-11R-A213-07	TCGA-DD-A3A1-01A-11R-A213-07	TCGA-DD-A3A2-01A-11R-A213-07	TCGA-DD-A3A3-01A-11R-A22L-07
ALONSO_METASTASIS_EMT_UP	-0.0765309	-0.259446	-0.121097	0.466037	-0.127367	-0.376691	-0.268281	-0.256084	0.278621	-0.0582236	0.0950642	-0.260958	-0.247227	-0.481079	-0.0483734	-0.0244511	0.339704	0.125805	0.131224	0.0975936	-0.157468	0.355946	-0.0340035	0.332482	-0.152346	-0.25628	-0.118994	0.385309	0.0612219	-0.113189	-0.428534	0.24786	-0.27224	-0.0288354	-0.0528653	-0.245575	-0.0675723	-0.214731	-0.191243	0.137763	-0.0670463	0.204147	-0.23049	-0.17724	0.00519416	-0.377525	-0.171309	-0.447346	-0.113205
ALONSO_METASTASIS_NEURAL_UP	-0.138005	-0.345718	-0.030615	0.510537	-0.231838	-0.157395	0.232191	-0.0978266	0.195779	0.287398	-0.0567246	-0.186599	-0.320013	-0.309591	0.0882409	0.0431539	0.495946	0.455858	0.180952	0.200256	0.088531	0.306982	-0.384458	0.504324	-0.0894482	0.0421975	0.229	0.28982	0.0246405	0.0644134	-0.224112	0.621479	-0.115815	0.178383	0.371578	-0.212439	0.441804	-0.031943	0.0291323	0.437793	-0.278082	0.416027	0.145894	-0.0680977	0.0441635	-0.297421	-0.398967	-0.0687725	-0.174881
BERTUCCI_INVASIVE_CARCINOMA_DUCTAL_VS_LOBULAR_UP	-0.1846	-0.123748	-0.249536	-0.200295	-0.149722	-0.118172	-0.0170714	-0.28514	-0.216624	-0.0461507	-0.120223	0.151824	-0.421392	-0.19921	0.0202287	-0.324624	-0.101552	-0.135682	0.055443	-0.121827	0.0969381	-0.240327	0.165484	-0.140572	-0.0448565	0.218902	-0.0299943	-0.148525	0.249132	-0.355862	0.256925	0.0769369	0.0145749	0.185596	0.0438852	-0.205639	0.0147063	-0.0319439	0.0697966	-0.41257	-0.303656	0.274373	-0.172	-0.156672	0.0280589	-0.00654758	0.118374	-0.313456	0.0538672
BIDUS_METASTASIS_UP	-0.293596	-0.00961648	-0.330701	0.00697751	-0.0599272	-0.55986	-0.490284	-0.146352	0.107301	-0.384422	-0.0229157	-0.252361	-0.382137	-0.411877	-0.00606653	-0.0739825	-0.290902	-0.405211	-0.195057	-0.464681	0.0670986	-0.206894	0.29975	-0.416277	0.0911429	-0.316888	-0.539357	-0.364882	0.173776	-0.0521148	-0.279008	-0.406036	-0.306901	-0.0173964	-0.237042	0.170677	-0.331487	0.143003	-0.179375	-0.401443	0.175218	-0.115683	-0.378761	-0.147649	-0.471333	-0.422132	-0.334646	-0.45458	-0.414087
CHANDRAN_METASTASIS_TOP50_UP	-0.248705	-0.00689331	-0.0422394	0.195612	-0.0266855	-0.456706	-0.346273	-0.323906	0.303876	-0.198262	-0.204627	-0.377164	-0.416487	-0.34584	0.0133319	-0.171933	-0.0799532	-0.183781	-0.114713	-0.257664	0.242151	-0.14254	-0.156137	-0.404286	-0.347735	-0.306406	-0.491911	0.0290496	-0.218915	0.128781	-0.374924	-0.349285	-0.146864	0.0507287	-0.0597512	0.209363	-0.151159	0.306014	-0.0947166	-0.370394	0.391884	-0.354289	-0.261419	0.0420875	-0.279728	-0.274665	-0.218436	-0.399695	-0.220457
CROMER_METASTASIS_UP	-0.342259	-0.0446767	-0.3594	0.146953	-0.151646	0.00365817	0.094118	0.0178174	-0.135491	-0.0693289	-0.191189	-0.129866	-0.113227	-0.227204	-0.214477	-0.153717	0.138637	0.000536358	0.179492	0.0493671	-0.0722984	0.0508429	-0.113551	0.383795	-0.127013	0.0118691	0.149717	0.292739	-0.0723747	-0.351734	-0.140799	0.0079764	0.223553	-0.115739	0.00571216	-0.367102	-0.0974249	-0.232606	-0.209574	-0.150156	-0.146349	0.0811168	0.174143	-0.235831	0.172484	0.0067792	0.185663	-0.21281	0.148513
PROVENZANI_METASTASIS_UP	0.159326	-0.0432665	0.0423869	0.386768	0.0304531	0.185769	-0.0135288	0.00506531	0.312415	0.145712	-0.12916	-0.152021	-0.0734839	-0.230752	0.0234967	-0.10111	0.297339	0.248391	0.220719	0.243959	0.144601	0.294579	-0.0460567	0.364643	-0.046644	0.0795919	0.0526455	0.259433	0.176493	-0.139456	-0.125517	-0.105455	0.0991864	-0.0480671	-0.0308062	0.083275	0.264103	-0.0197574	-0.123221	0.281949	-0.0687585	0.247526	0.0334293	-0.241005	0.113467	-0.223737	0.128417	-0.120107	-0.0165647
JAEGER_METASTASIS_UP	-0.197004	-0.0360651	-0.279079	0.311145	0.0411384	-0.534732	-0.311879	0.0164252	0.0826237	-0.349616	-0.151372	0.0611175	-0.294054	-0.406464	0.247685	0.00273829	-0.0798307	-0.111629	0.0285601	-0.33306	-0.0156268	-0.15984	0.225623	-0.16729	-0.0705287	-0.22426	-0.279651	0.0673342	0.0517954	-0.161762	-0.0572695	-0.168964	-0.114361	-0.0622027	-0.371074	0.0105473	0.0250454	0.036512	-0.270862	-0.267264	-0.00439148	0.442641	-0.118732	-0.28051	-0.245608	-0.202906	-0.13849	-0.309209	-0.075936
LEE_METASTASIS_AND_RNA_PROCESSING_UP	-0.670433	-0.254409	-0.689833	-0.355011	-0.5614	-0.00138815	-0.210015	-0.218817	-0.15097	-0.371411	0.25128	-0.362266	-0.393646	-0.308023	-0.378739	-0.330486	-0.341744	-0.590671	-0.511735	-0.0446959	-0.448937	-0.292506	-0.0608844	-0.354301	-0.400784	-0.356748	-0.36305	-0.192456	0.0158392	0.147135	-0.263245	-0.521157	-0.0690305	-0.118608	0.0434092	-0.0223592	-0.594457	-0.475882	-0.436314	-0.488286	0.0281501	-0.68153	0.203349	0.106519	-0.196163	-0.030252	-0.327131	-0.358976	-0.0632419
NAKAMURA_METASTASIS	-0.0856755	0.0250742	-0.266217	0.232631	-0.414968	-0.0736512	0.36299	-0.130741	0.019412	0.0408459	-0.272857	-0.283562	-0.134082	-0.0684411	-0.362324	-0.322732	0.255707	0.00796105	0.054667	0.237466	-0.0103814	0.159855	-0.269337	0.307932	-0.319656	-0.0415934	0.057766	0.233268	-0.188893	-0.162109	-0.469673	0.512355	0.0311447	0.362736	-0.197541	-0.328921	0.0103368	0.0486047	-0.139752	0.0523623	-0.114049	0.276514	0.228796	-0.0420555	0.0101156	-0.362007	-0.182879	-0.374495	-0.0815901
RICKMAN_METASTASIS_UP	0.305086	-0.183437	0.168632	0.506626	0.207091	0.0520538	-0.131262	-0.0838125	0.192482	0.142307	-0.277957	-0.00846759	0.078462	-0.14092	0.124837	-0.178675	0.400352	0.431686	0.00757471	0.209243	0.101553	0.345009	-0.204679	0.397972	-0.241976	-0.275861	0.2344	0.339451	-0.315021	0.00359452	-0.00643163	0.377246	-0.0992781	0.0415133	-0.252549	-0.146317	-0.109896	0.153666	0.0154802	0.29751	-0.126491	0.249423	-0.0115233	0.112678	-0.229071	-0.251669	-0.0387748	-0.0146114	-0.176575
OUELLET_CULTURED_OVARIAN_CANCER_INVASIVE_VS_LMP_UP	-0.333467	-0.131483	-0.354361	-0.101333	-0.287883	-0.267695	-0.00911433	-0.0338477	0.00822486	-0.26562	0.135202	-0.230291	-0.0899891	-0.262322	0.243131	-0.119894	-0.0095853	-0.154634	-0.159195	0.0223443	-0.244816	0.101863	-0.080412	0.301248	0.0515081	-0.00410996	-0.00969459	0.101116	0.148691	-0.0545424	-0.295054	-0.225142	-0.0420561	-0.0700335	-0.0825089	-0.269819	-0.153782	-0.377603	-0.296839	-0.104188	-0.135692	-0.124979	0.04364	-0.0391966	-0.079547	-0.0874548	-0.20761	-0.192277	-0.0755018
OUELLET_OVARIAN_CANCER_INVASIVE_VS_LMP_UP	-0.317778	-0.0956534	-0.292543	-0.119686	-0.448737	-0.361208	-0.222438	0.0144472	-0.174386	-0.332687	-0.227041	-0.254567	-0.238313	-0.287747	-0.0799265	-0.0287068	0.131267	-0.237598	-0.051294	-0.31186	-0.119701	-0.149515	-0.242938	0.00465911	-0.0231707	-0.0891525	-0.367195	-0.0489489	0.146269	-0.183595	-0.341457	-0.289536	-0.199679	-0.0907103	0.29412	-0.233053	-0.415919	-0.378141	-0.316806	-0.263264	-0.211346	-0.147373	-0.111758	-0.377701	-0.053705	-0.298904	-0.114871	-0.29401	-0.0213226
POOLA_INVASIVE_BREAST_CANCER_UP	0.332914	-0.294441	-0.0292482	0.502172	-0.427552	-0.0766464	0.249282	-0.13743	-0.126247	0.00962229	-0.258978	-0.210348	0.0683549	-0.304222	-0.277825	-0.14824	0.0776579	0.151495	-0.321036	0.0438822	-0.361649	0.101548	-0.394319	0.252411	-0.31609	-0.440238	-0.256205	0.0474278	-0.0291111	-0.500551	-0.403221	0.158612	-0.160282	-0.2355	-0.160528	-0.370279	-0.38827	0.0473149	-0.383017	-0.0271015	-0.282368	0.202997	0.271345	-0.376171	-0.0837878	-0.399938	0.0437965	-0.372514	-0.130837
RAMASWAMY_METASTASIS_UP	-0.311317	0.0150932	-0.278796	-0.19167	-0.164211	-0.277209	-0.0587984	-0.0647228	-0.00636334	-0.102637	-0.107174	0.0165266	-0.16746	-0.308316	-0.358272	-0.347104	-0.160924	-0.265351	-0.092834	-0.383661	-0.181774	-0.35165	-0.198991	-0.318845	0.0511637	-0.0831113	-0.358508	-0.112601	0.101862	-0.228763	-0.253155	-0.0909387	0.066732	0.267741	0.00858291	-0.29109	-0.278477	-0.0687957	-0.20111	-0.499412	-0.114164	-0.138627	-0.132446	-0.259694	-0.13264	-0.255232	-0.355394	-0.294629	-0.0903914
SUNG_METASTASIS_STROMA_UP	-0.136961	-0.244139	-0.248071	0.0349521	-0.235932	-0.512628	-0.309103	-0.242342	0.0583207	-0.366958	-0.17365	-0.104268	-0.41581	-0.294379	0.0351835	-0.016821	-0.019589	-0.178796	-0.370199	-0.205915	-0.145018	0.189043	0.0332531	0.0841189	-0.165242	-0.413141	-0.0519126	-0.303819	-0.0840749	0.00856443	-0.00866564	-0.274003	-0.182529	-0.219769	-0.277314	-0.168964	-0.428129	-0.228909	-0.32271	-0.234631	0.0915725	-0.0393818	-0.0371761	-0.377878	-0.331896	-0.0777831	-0.313164	-0.337341	-0.328472
TOMIDA_METASTASIS_UP	-0.53406	-0.258971	-0.471624	-0.278039	-0.440383	-0.366002	0.129884	-0.100239	-0.0757364	-0.169331	0.185718	-0.418696	-0.312205	0.0505372	-0.156632	-0.189923	-0.00578684	-0.401985	0.189409	-0.0493869	-0.0239161	-0.285822	-0.0626065	0.0273291	0.0497931	0.143985	-0.27599	0.101071	0.162393	-0.340823	-0.342154	0.0620866	0.294896	-0.0078848	0.171609	-0.331144	-0.287591	-0.293189	-0.497153	-0.490162	-0.257704	0.0887962	-0.00518428	-0.327694	0.234609	-0.053901	0.0944483	-0.448072	-0.212481
TOMLINS_METASTASIS_UP	-0.527059	-0.308731	-0.489967	-0.293475	-0.570237	0.208607	0.153556	0.270201	-0.195404	-0.116158	-0.391035	-0.170207	-0.497467	-0.286316	-0.506946	0.0986136	-0.178295	-0.285466	0.333205	0.0999915	0.220069	-0.0832807	-0.134671	-0.0555083	-0.178828	0.0891506	0.0730625	-0.20882	-0.142959	-0.382894	0.114339	0.286896	0.497054	0.0101068	-0.0112604	-0.348172	-0.31226	-0.413113	-0.0810901	-0.438574	-0.274591	0.0939901	0.123523	-0.229698	0.153156	-0.184455	-0.141559	-0.517656	0.242002
CHANDRAN_METASTASIS_UP	-0.334632	-0.000295716	-0.408127	0.0824065	-0.33596	-0.44259	-0.443279	-0.184631	-0.144671	-0.383681	-0.297282	-0.237709	-0.377923	-0.438952	-0.21028	-0.0345867	-0.261816	-0.405281	-0.145868	-0.413123	0.132752	-0.231893	0.00129903	-0.396297	-0.191718	-0.293816	-0.546362	-0.218447	-0.268994	-0.241558	-0.158554	-0.360904	-0.293635	0.00382587	-0.288373	-0.105452	-0.337945	-0.118196	-0.361926	-0.473226	0.220781	0.0658229	-0.0964211	-0.379815	-0.322551	-0.260543	-0.0829773	-0.508542	0.0845895
WANG_METASTASIS_OF_BREAST_CANCER_ESR1_UP	-0.422806	0.196453	-0.608453	-0.152198	-0.324101	-0.487404	-0.449695	-0.309485	0.0112995	-0.517883	0.0944963	0.0322285	-0.377637	-0.617028	-0.32227	-0.238267	-0.569615	-0.57356	-0.396381	-0.630948	-0.0700949	-0.486182	0.135555	-0.625084	0.221506	-0.215456	-0.621951	-0.543318	-0.107505	-0.31853	-0.154991	-0.58898	-0.300648	-0.242837	-0.42619	-0.135055	-0.509377	-0.334487	-0.107947	-0.632755	0.101967	-0.414273	-0.26583	-0.437004	-0.535388	-0.177725	-0.344533	-0.48898	-0.204457
WANG_TUMOR_INVASIVENESS_UP	-0.364833	-0.307274	-0.314632	-0.0505231	-0.363435	-0.0746623	-0.0860201	0.0357603	-0.124324	-0.136908	0.039068	-0.227633	-0.196386	-0.188781	-0.245248	-0.187064	0.0382849	-0.141184	-0.263753	-0.082862	-0.129347	-0.138301	-0.248191	0.00848352	-0.198426	-0.0897293	-0.165804	-0.0328438	-0.0204763	-0.188891	-0.289652	-0.0901056	-0.0224541	-0.212327	0.0580534	-0.36883	-0.318601	-0.257061	-0.359485	-0.258261	-0.242803	-0.202244	0.196904	-0.129637	0.0329562	-0.0132938	-0.0923666	-0.286334	0.00158533
WINNEPENNINCKX_MELANOMA_METASTASIS_UP	-0.475689	-0.234103	-0.591514	-0.365754	-0.427369	-0.467145	-0.475339	-0.03902	-0.295377	-0.618944	0.204518	-0.174748	-0.574769	-0.569594	-0.129749	0.215507	-0.435872	-0.570156	-0.457197	-0.580996	-0.426558	-0.48306	0.189563	-0.543357	-0.179826	-0.166361	-0.51263	-0.492236	-0.115559	-0.178167	-0.100995	-0.539429	-0.158559	-0.197036	-0.207705	-0.310163	-0.546716	-0.333909	-0.453578	-0.542978	0.0422932	-0.395966	0.0349574	-0.367204	-0.261347	-0.0262055	-0.0748696	-0.565105	0.0788427
[truncated: 315 more columns]
