# Supplementary material for: Lamin B1 is a potential therapeutic target and prognostic biomarker for hepatocellular carcinoma
Source: Bioengineered. 2022 Apr 18;13(4):9211–31. doi: 10.1080/21655979.2022.2057896 (PMC9161935; doi:10.1080/21655979.2022.2057896)
Supplement: Supplemental Material [file KBIE_A_2057896_SM1762.zip › Supplementary materials/Supplementary Table 3.xlsx]

## Sheet: Sheet1
Supplementary Table S3: GS and MM of 343 metastasis-associated genes in black module
probes	moduleColor	GS.Metastasis signature	p.GS.Metastasis signature	GS.Survival status	p.GS.Survival status	MMblack	p.MMblack	MMblue	p.MMblue	MMbrown	p.MMbrown	MMgreen	p.MMgreen	MMpink	p.MMpink	MMgrey	p.MMgrey
ACACA	black	0.208207	0.00225555	0.0901874	0.1898	0.439382	1.82069e-11	-0.284365	2.51939e-05	-0.312641	3.26876e-06	-0.204076	0.00276771	-0.444843	9.55275e-12	-0.155532	0.0231835
ACBD3	black	0.222951	0.00105272	0.164992	0.0159371	0.505539	3.21525e-15	-0.423353	1.13291e-10	-0.244229	0.000320581	-0.240147	0.000406091	-0.283801	2.61852e-05	-0.198689	0.00359364
ACVR2B	black	0.25673	0.000151564	0.081525	0.236101	0.423876	1.06889e-10	-0.430943	4.82448e-11	-0.149963	0.0286592	-0.166284	0.0151199	-0.185346	0.00667444	0.0982893	0.152858
ACYP1	black	0.272723	5.49374e-05	0.149537	0.0291202	0.458356	1.84137e-12	-0.429716	5.54612e-11	-0.220974	0.00116931	-0.0632598	0.358235	-0.102724	0.135088	-0.0721524	0.294547
AGTR1	black	0.173712	0.0110957	0.091055	0.185557	0.17149	0.0121868	-0.185788	0.00654304	-0.154132	0.0244676	-0.0448815	0.514725	-0.0916792	0.182548	-0.132182	0.054074
AIRE	black	-0.244098	0.000323045	-0.173432	0.0112285	-0.323288	1.43169e-06	0.260275	0.000121703	0.384351	6.60115e-09	0.0708654	0.303266	0.198649	0.00360041	0.335799	5.2085e-07
ANKFY1	black	-0.232208	0.000635887	-0.185876	0.00651716	-0.273409	5.25194e-05	0.317965	2.17175e-06	-0.0622322	0.366111	0.0983099	0.152772	0.0379319	0.58195	0.138442	0.0435566
ANKRD11	black	0.324809	1.26907e-06	0.126255	0.0658924	0.427235	7.34014e-11	-0.459074	1.6838e-12	-0.255543	0.000163007	-0.0112787	0.870011	-0.130217	0.0577806	0.0236255	0.731733
ANP32E	black	0.275509	4.57327e-05	0.130913	0.0564451	0.58217	1.01626e-20	-0.397085	1.85415e-09	-0.242451	0.000355535	-0.176522	0.00984017	-0.341937	3.11943e-07	-0.193227	0.00465208
ARMC4	black	-0.15386	0.0247236	-0.0690435	0.315897	-0.238583	0.000444128	0.212418	0.00182356	0.310848	3.74472e-06	-0.059317	0.389036	0.0503384	0.464899	0.229539	0.000736853
ASPM	black	0.310094	3.96373e-06	0.147116	0.0318616	0.689503	2.18372e-31	-0.430162	5.27211e-11	-0.170896	0.0124941	-0.147595	0.0313024	-0.420763	1.50875e-10	-0.280445	3.28839e-05
ATAD2	black	0.176286	0.00994054	0.152943	0.0256056	0.502966	4.66435e-15	-0.317326	2.28203e-06	-0.244382	0.000317738	-0.116385	0.0901994	-0.338222	4.25962e-07	-0.339074	3.96748e-07
ATP1B3	black	0.487335	4.18532e-14	0.233351	0.000596679	0.577064	2.62492e-20	-0.603403	1.63326e-22	-0.211617	0.00189939	0.0918131	0.181908	-0.043894	0.524027	-0.237726	0.000466329
AURKB	black	0.36394	4.52616e-08	0.147705	0.0311755	0.695574	3.93634e-32	-0.496774	1.12749e-14	-0.264737	9.19236e-05	-0.15446	0.0241613	-0.335536	5.32273e-07	-0.239259	0.0004273
B3GNT2	black	-0.162629	0.0175315	-0.119461	0.081955	-0.0215581	0.754421	0.208268	0.00224869	-0.360012	6.45819e-08	-0.0605675	0.379098	-0.0680168	0.323164	-0.227552	0.000821436
BAG3	black	0.156184	0.0226063	0.142338	0.037921	0.18601	0.00647786	-0.171825	0.0120164	-0.295242	1.17797e-05	-0.0771474	0.262298	-0.137517	0.0449926	-0.311988	3.43504e-06
BARD1	black	0.239236	0.000427863	0.0779493	0.257356	0.560464	5.13569e-19	-0.362695	5.06864e-08	-0.276745	4.21324e-05	-0.161066	0.0186611	-0.285734	2.2934e-05	-0.197323	0.00383558
BICD2	black	0.379305	1.0758e-08	0.120995	0.0780781	0.467345	5.91339e-13	-0.48633	4.80127e-14	-0.228613	0.000775242	0.085149	0.215847	-0.0167025	0.808511	-0.253779	0.000181501
BMPR1A	black	0.283932	2.59513e-05	0.22451	0.000968372	0.53171	6.08214e-17	-0.41484	2.87864e-10	-0.215986	0.00151823	-0.232477	0.000626423	-0.209565	0.00210706	-0.259752	0.000125726
BMPR2	black	0.13761	0.0448471	0.149713	0.0289283	0.205865	0.00253418	-0.236039	0.000513103	-0.259134	0.000130654	-0.102002	0.137867	0.119833	0.0810016	-0.168766	0.0136521
BOLA1	black	-0.0279627	0.684904	0.120823	0.0785049	0.0795343	0.247777	0.118544	0.0843478	-0.183058	0.00739328	-0.278744	3.68689e-05	-0.336243	5.02075e-07	-0.159415	0.0199224
BRAP	black	0.0927947	0.17726	0.117464	0.0872343	0.235092	0.000541222	-0.199437	0.00346693	0.134918	0.0492428	-0.124087	0.0707107	-0.140315	0.0407646	-0.252771	0.000192938
BRD2	black	0.081198	0.237991	0.0752529	0.274232	0.235468	0.000529884	-0.177244	0.00953835	-0.32771	1.00661e-06	-0.141161	0.0395543	-0.181116	0.00805649	-0.13811	0.0440678
BTG3	black	0.00605475	0.929998	0.0272809	0.692192	0.43032	5.17852e-11	-0.135187	0.0487893	-0.318978	2.00745e-06	-0.26089	0.000117115	-0.3126	3.27891e-06	-0.201459	0.00314462
BUB3	black	0.286764	2.13619e-05	0.209461	0.0021181	0.662893	2.48877e-28	-0.389547	3.95749e-09	-0.430477	5.08675e-11	-0.0694959	0.312729	-0.379927	1.01335e-08	-0.452707	3.69734e-12
BZW2	black	0.486062	4.97955e-14	0.190565	0.00526339	0.640527	5.41266e-26	-0.672333	2.22796e-29	-0.16272	0.0174682	0.00702305	0.918839	-0.204027	0.00277435	-0.0853782	0.21461
C18orf8	black	-0.194764	0.00432909	-0.177034	0.00962543	-0.150679	0.0278987	0.260814	0.000117672	-0.118266	0.0850838	0.0730898	0.288302	-0.117202	0.0879468	-0.0940387	0.171498
C6orf48	black	0.257621	0.000143472	0.119255	0.0824876	0.491988	2.20335e-14	-0.424327	1.01649e-10	-0.252027	0.0002018	-0.201667	0.00311309	-0.234741	0.000551992	-0.129523	0.059138
CBX1	black	0.373184	1.92412e-08	0.158537	0.0206234	0.708808	8.06921e-34	-0.504762	3.5988e-15	-0.341753	3.16818e-07	-0.205919	0.00252747	-0.321096	1.70136e-06	-0.395246	2.23477e-09
CBX5	black	0.261327	0.00011396	0.0883224	0.19916	0.366674	3.52429e-08	-0.421676	1.36423e-10	-0.270614	6.30333e-05	0.00306961	0.964477	0.00115186	0.986666	-0.0131146	0.849087
CCNA2	black	0.313055	3.16741e-06	0.0687744	0.317792	0.664228	1.77856e-28	-0.424033	1.05034e-10	-0.135743	0.0478592	0.0310511	0.652265	-0.310759	3.76979e-06	-0.304825	5.87356e-06
CCNJ	black	0.332096	7.05857e-07	0.163909	0.0166518	0.528222	1.0528e-16	-0.491872	2.23941e-14	-0.207134	0.00237961	-0.15128	0.0272734	-0.138155	0.0439987	-0.174645	0.010664
CCT2	black	0.211403	0.00192021	0.12476	0.0691864	0.544369	7.86283e-18	-0.326297	1.12722e-06	-0.338169	4.27863e-07	-0.141187	0.0395177	-0.351882	1.32748e-07	-0.494678	1.51401e-14
CD226	black	-0.166683	0.0148748	-0.11659	0.0896296	-0.301828	7.32106e-06	0.201357	0.00316024	0.0333705	0.628176	0.268776	7.09938e-05	0.312346	3.34291e-06	0.453295	3.44054e-12
CDC20	black	0.44338	1.13666e-11	0.125518	0.0674999	0.772974	1.42479e-43	-0.581123	1.23637e-20	-0.219795	0.00124441	-0.0506683	0.461974	-0.37975	1.03074e-08	-0.294757	1.21936e-05
CDC25A	black	0.264865	9.11779e-05	0.110827	0.10676	0.542443	1.07944e-17	-0.459913	1.51618e-12	0.2136	0.00171675	-0.122302	0.0748924	-0.229793	0.000726662	-0.0481048	0.484965
CDC25B	black	0.249463	0.000235363	0.0510408	0.458684	0.339032	3.98141e-07	-0.315313	2.6649e-06	-0.128597	0.0609913	0.204001	0.00277797	-0.152509	0.0260321	-0.199965	0.0033801
CDC42SE1	black	0.324114	1.341e-06	0.198834	0.00356868	0.32091	1.72634e-06	-0.370423	2.4913e-08	-0.200978	0.00321875	0.0422818	0.539397	-0.0396966	0.5645	-0.375207	1.58986e-08
CDCA3	black	0.277856	3.91247e-05	0.0719212	0.296101	0.671486	2.77664e-29	-0.389699	3.89826e-09	-0.208469	0.00222615	-0.169084	0.0134737	-0.383774	6.98302e-09	-0.296321	1.09048e-05
CDCA4	black	0.359306	6.88039e-08	0.139449	0.0420369	0.646451	1.35924e-26	-0.53764	2.35758e-17	0.0648735	0.346081	-0.0174926	0.79964	-0.17071	0.0125917	-0.252462	0.000196572
CDKN3	black	0.264501	9.33095e-05	0.125478	0.0675873	0.647927	9.58702e-27	-0.350624	1.48138e-07	-0.164624	0.016177	-0.200869	0.0032358	-0.392867	2.8406e-09	-0.341601	3.20909e-07
CDT1	black	0.150777	0.027795	0.0907096	0.187238	0.488861	3.39489e-14	-0.316605	2.41275e-06	-0.0123466	0.857828	-0.057441	0.404236	-0.185933	0.00650045	-0.0386587	0.574733
CEBPD	black	0.0136622	0.842866	0.0997078	0.146991	-0.147617	0.0312769	0.0494508	0.472817	0.107384	0.118165	0.126602	0.0651473	0.027299	0.691998	0.0468012	0.496888
CENPE	black	0.373029	1.95221e-08	0.077578	0.259636	0.619112	6.26816e-24	-0.489953	2.92067e-14	-0.207558	0.00232986	0.0117888	0.864188	-0.293862	1.29944e-05	-0.0240693	0.726892
CENPF	black	0.376748	1.37347e-08	0.162641	0.0175233	0.749578	1.12818e-39	-0.572167	6.42319e-20	-0.028808	0.67591	-0.190536	0.0052703	-0.325171	1.23306e-06	-0.213911	0.00168957
CENPM	black	0.406531	6.97707e-10	0.22221	0.00109511	0.650164	5.62824e-27	-0.539305	1.80095e-17	-0.119381	0.0821629	-0.094772	0.168167	-0.271312	6.02378e-05	-0.197215	0.00385545
CENPN	black	0.189494	0.00552889	0.108125	0.115633	0.530886	6.92725e-17	-0.269797	6.64641e-05	-0.282821	2.79941e-05	-0.0818264	0.234367	-0.359077	7.02322e-08	-0.175795	0.0101526
CEP55	black	0.483463	7.08538e-14	0.143145	0.0368335	0.728321	1.72755e-36	-0.645247	1.80424e-26	-0.0717368	0.297344	0.00654136	0.924389	-0.252011	0.000202005	-0.257774	0.00014212
CHAF1A	black	0.121621	0.0765387	0.0993532	0.148442	0.570154	9.23822e-20	-0.325015	1.2485e-06	-0.150728	0.0278472	-0.16303	0.0172517	-0.286268	2.21057e-05	-0.0326635	0.635479
CHAF1B	black	0.202998	0.00291768	0.181472	0.00793108	0.499057	8.15958e-15	-0.344964	2.41262e-07	-0.0488523	0.478198	-0.118774	0.0837406	-0.213822	0.00169731	-0.214062	0.00167657
CHCHD7	black	0.0949512	0.167361	0.108592	0.114063	0.254171	0.000177236	-0.265481	8.7676e-05	0.040644	0.555235	-0.0915834	0.183008	-0.111414	0.104906	0.06882	0.31747
CHD1L	black	0.18865	0.00574667	0.0677187	0.325295	0.329585	8.65506e-07	-0.18731	0.00610795	-0.141118	0.0396147	-0.279574	3.48699e-05	-0.350593	1.48545e-07	-0.314066	2.93218e-06
CHD7	black	0.303044	6.69693e-06	0.10543	0.125048	0.490356	2.76253e-14	-0.53309	4.88604e-17	-0.0314872	0.647707	-0.0958056	0.163555	-0.173603	0.0111475	0.0183572	0.789961
CHEK1	black	0.368591	2.95305e-08	0.161604	0.0182657	0.679121	3.71667e-30	-0.498298	9.08813e-15	-0.12756	0.0631226	-0.0694143	0.313299	-0.289526	1.76325e-05	-0.342177	3.05679e-07
CKAP4	black	0.542983	9.87847e-18	0.198334	0.00365513	0.656304	1.27415e-27	-0.684641	8.35746e-31	-0.212459	0.00181981	-0.0961456	0.162058	-0.196747	0.00394199	-0.312003	3.43095e-06
CKS2	black	0.451022	4.54044e-12	0.154409	0.0242085	0.717825	5.02822e-35	-0.551713	2.30574e-18	-0.16583	0.0154026	-0.00469627	0.945677	-0.411764	4.00626e-10	-0.250272	0.000224248
CLGN	black	0.350506	1.4967e-07	0.21966	0.00125332	0.50098	6.20228e-15	-0.399613	1.43171e-09	-0.211233	0.00193677	-0.14482	0.0346617	-0.283179	2.732e-05	-0.218812	0.00131041
CLSTN1	black	0.365179	4.04216e-08	0.138561	0.0433746	0.428259	6.54053e-11	-0.51235	1.18285e-15	-0.211401	0.00192038	-0.0278786	0.685802	-0.0642984	0.350382	-0.259317	0.000129173
CNIH4	black	0.203261	0.00288051	0.194718	0.0043384	0.515159	7.77959e-16	-0.331055	7.68294e-07	-0.336871	4.76607e-07	-0.280676	3.23765e-05	-0.377971	1.22233e-08	-0.255499	0.000163447
COIL	black	0.232602	0.000622097	0.0476859	0.48878	0.620985	4.19675e-24	-0.362186	5.3079e-08	-0.418493	1.93556e-10	-0.25358	0.000183711	-0.394986	2.29447e-09	-0.428676	6.23918e-11
COPZ2	black	-0.459816	1.53461e-12	-0.154007	0.0245855	-0.5084	2.11806e-15	0.615724	1.28598e-23	0.0292874	0.670828	-0.0468704	0.496252	0.149919	0.0287059	0.0825338	0.230333
CORO1C	black	0.46183	1.19184e-12	0.219991	0.00123164	0.542567	1.05772e-17	-0.532097	5.71982e-17	-0.176119	0.0100122	0.110437	0.108008	-0.155078	0.023594	-0.406146	7.26495e-10
CPNE1	black	0.0968652	0.158925	0.0440603	0.522455	0.356629	8.73726e-08	-0.235999	0.00051427	-0.252935	0.000191035	-0.247038	0.000271824	-0.244081	0.000323371	0.0162254	0.81388
CPSF6	black	0.409777	4.95158e-10	0.111339	0.105143	0.771635	2.45122e-43	-0.623216	2.59398e-24	-0.285664	2.30451e-05	-0.0815893	0.23573	-0.28623	2.2164e-05	-0.312331	3.34666e-06
CSE1L	black	0.347989	1.86132e-07	0.0864456	0.208913	0.698021	1.94883e-32	-0.501668	5.62089e-15	-0.254257	0.000176309	-0.163185	0.0171449	-0.362608	5.10895e-08	-0.22211	0.00110095
CSPP1	black	0.470731	3.82148e-13	0.16176	0.0181522	0.482485	8.08454e-14	-0.597655	5.15025e-22	-0.0922771	0.1797	0.00489262	0.943409	-0.141378	0.0392481	-0.0892234	0.194597
CUTC	black	0.225616	0.000912356	0.19057	0.00526226	0.293879	1.29793e-05	-0.215846	0.00152923	-0.145122	0.0342815	0.00427298	0.950567	-0.165825	0.0154062	-0.234245	0.000567584
DDAH2	black	0.205271	0.00260969	0.159875	0.0195642	0.437937	2.15539e-11	-0.314853	2.76075e-06	-0.141009	0.0397703	-0.217638	0.00139333	-0.256511	0.000153618	-0.273076	5.36801e-05
DDX17	black	0.169956	0.0129941	0.136522	0.0465821	0.255033	0.000168167	-0.3074	4.85121e-06	-0.142634	0.0375187	-0.0250726	0.715988	0.0272138	0.692911	-0.0321457	0.640849
DDX50	black	0.330635	7.94932e-07	0.254793	0.00017064	0.551257	2.49042e-18	-0.480405	1.06892e-13	-0.0899093	0.191175	-0.0516249	0.453552	-0.127492	0.0632654	-0.418776	1.87638e-10
DENR	black	0.393384	2.69676e-09	0.129954	0.0582922	0.689452	2.21498e-31	-0.574202	4.43604e-20	-0.39161	3.22191e-09	-0.101572	0.139544	-0.279991	3.39056e-05	-0.250601	0.000219877
DHX9	black	0.202959	0.00292329	0.145133	0.034268	0.470969	3.70559e-13	-0.346676	2.08372e-07	-0.356597	8.76258e-08	-0.105952	0.123181	-0.16584	0.0153965	-0.147803	0.0310618
DNAJC9	black	0.228688	0.000772069	0.157395	0.0215657	0.69967	1.20883e-32	-0.418246	1.98835e-10	-0.32122	1.68487e-06	-0.173025	0.0114237	-0.325807	1.17219e-06	-0.294352	1.25502e-05
DNASE1L3	black	-0.46001	1.49777e-12	-0.172137	0.0118598	-0.684036	9.85761e-31	0.588367	3.1407e-21	0.225412	0.000922464	0.274889	4.76435e-05	0.480983	9.8921e-14	0.249299	0.000237673
DNMT1	black	0.302605	6.91631e-06	0.0830673	0.227324	0.688361	2.99993e-31	-0.523032	2.35448e-16	-0.273297	5.29079e-05	-0.0349385	0.612109	-0.197059	0.00388401	-0.164993	0.0159366
DTL	black	0.247789	0.000259994	0.117221	0.0878942	0.729994	9.94855e-37	-0.402474	1.06566e-09	-0.309094	4.27338e-06	-0.206918	0.00240529	-0.380308	9.76926e-09	-0.226951	0.000848744
DUSP12	black	0.242518	0.000354155	0.160692	0.0189405	0.549404	3.40224e-18	-0.362953	4.95149e-08	-0.163085	0.0172136	-0.25862	0.000134883	-0.299968	8.38307e-06	-0.390227	3.69865e-09
DYNC1LI2	black	0.260386	0.000120862	0.178979	0.00884703	0.13677	0.0461825	-0.263625	9.86284e-05	-0.0376407	0.584853	-0.0159649	0.816815	0.0938451	0.172386	-0.0522338	0.448236
DYNLL1	black	0.246711	0.000277117	0.0665103	0.334022	0.539006	1.89048e-17	-0.368801	2.8961e-08	-0.38734	4.92357e-09	-0.105918	0.1233	-0.272982	5.40138e-05	-0.362847	4.99934e-08
ECT2	black	0.456511	2.31545e-12	0.130288	0.0576424	0.800384	8.84061e-49	-0.596374	6.6318e-22	-0.324941	1.25582e-06	-0.0949463	0.167383	-0.369444	2.72863e-08	-0.390495	3.60119e-09
EEF1D	black	0.26168	0.000111464	0.144846	0.0346284	0.24967	0.000232472	-0.395508	2.17629e-09	-0.0345874	0.615692	0.019426	0.778042	0.0461408	0.502987	0.135296	0.0486054
EEF1E1	black	0.384506	6.50225e-09	0.152792	0.0257536	0.596506	6.46167e-22	-0.522027	2.74747e-16	-0.174941	0.0105305	-0.0264582	0.701023	-0.246496	0.00028065	-0.383679	7.04837e-09
EIF1B	black	0.150039	0.0285774	0.0744745	0.27924	0.426389	8.07204e-11	-0.233207	0.000601478	-0.327285	1.04152e-06	-0.127088	0.0641134	-0.273462	5.23382e-05	-0.147432	0.0314912
ENY2	black	0.151033	0.0275287	0.130029	0.0581467	0.192861	0.00473232	-0.188739	0.0057234	-0.113323	0.0990482	0.0265153	0.700409	-0.189847	0.00544008	-0.0894381	0.193521
EPB41L2	black	0.261676	0.000111497	0.107525	0.11768	0.481037	9.82162e-14	-0.459337	1.62933e-12	-0.296383	1.08565e-05	0.0204323	0.766867	-0.0251836	0.714785	-0.27025	6.45397e-05
EXO1	black	0.202393	0.0030051	0.103118	0.133586	0.57062	8.49453e-20	-0.308398	4.50236e-06	-0.277413	4.02999e-05	-0.203674	0.00282279	-0.285915	2.26499e-05	-0.00725537	0.916164
EXOSC2	black	0.290698	1.62447e-05	0.199307	0.00348877	0.559749	5.81604e-19	-0.375522	1.54305e-08	-0.136039	0.0473701	-0.056022	0.415965	-0.296302	1.09203e-05	-0.255869	0.000159779
FAM53C	black	0.295533	1.15376e-05	0.00622333	0.928054	0.388925	4.20947e-09	-0.368936	2.86029e-08	-0.290381	1.66091e-05	0.0043022	0.950229	-0.210455	0.00201453	-0.193575	0.00457719
FAM60A	black	0.558077	7.76929e-19	0.21034	0.00202636	0.605552	1.05676e-22	-0.72779	2.05649e-36	-0.208903	0.00217831	0.0205324	0.765757	-0.118444	0.0846105	-0.143386	0.0365146
FANCE	black	0.192271	0.00486385	0.190887	0.00518579	0.438276	2.072e-11	-0.331479	7.4226e-07	0.0250778	0.715932	-0.221469	0.00113905	-0.116355	0.0902826	0.0796589	0.247035
FARP2	black	-0.301646	7.41883e-06	-0.19617	0.00405136	-0.514759	8.25941e-16	0.434739	3.1225e-11	0.217754	0.00138493	0.00817585	0.905575	0.23331	0.000598046	0.261018	0.000116184
FBL	black	0.337362	4.57571e-07	0.0698079	0.310556	0.625644	1.52958e-24	-0.506001	3.00635e-15	-0.36524	4.0196e-08	-0.0887069	0.197204	-0.248177	0.000254081	-0.157921	0.0211274
FEN1	black	0.352881	1.21631e-07	0.167124	0.0146086	0.714323	1.49649e-34	-0.457558	2.03346e-12	-0.133789	0.051192	-0.127842	0.0625384	-0.387797	4.70657e-09	-0.413496	3.32745e-10
FTCD	black	-0.460278	1.44841e-12	-0.201842	0.00308665	-0.540976	1.37224e-17	0.585076	5.87757e-21	0.0187504	0.78557	-0.00915045	0.894381	0.171222	0.0123248	0.284235	2.54192e-05
FUCA1	black	-0.33175	7.26032e-07	-0.178734	0.00894173	-0.432577	4.00322e-11	0.469836	4.29099e-13	0.0145432	0.832877	0.242905	0.000346289	0.0801115	0.244351	0.0764861	0.266423
FUS	black	0.202115	0.00304596	0.1886	0.00575978	0.468843	4.87759e-13	-0.312772	3.23626e-06	-0.143353	0.0365579	-0.204734	0.00267972	-0.234639	0.000555162	-0.434403	3.24608e-11
GCN1L1	black	0.253665	0.000182768	0.0651213	0.344237	0.488848	3.40106e-14	-0.353718	1.13017e-07	-0.232723	0.000617917	-0.100876	0.142289	-0.322849	1.48217e-06	-0.361708	5.54265e-08
GINS1	black	0.364248	4.40081e-08	0.179103	0.00879914	0.818213	1.26402e-52	-0.540485	1.48651e-17	-0.206267	0.00248425	-0.200157	0.00334899	-0.397393	1.79679e-09	-0.329566	8.66783e-07
GINS2	black	0.109719	0.110333	0.13975	0.0415909	0.463841	9.24424e-13	-0.233558	0.000589799	0.00329238	0.961901	-0.0994256	0.148145	-0.21499	0.00159835	-0.124113	0.0706523
GMNN	black	0.241189	0.00038246	0.132313	0.0538352	0.538899	1.92359e-17	-0.34769	1.90978e-07	-0.241224	0.000381681	-0.259019	0.00013159	-0.34015	3.62565e-07	-0.268385	7.28077e-05
GMPS	black	0.247716	0.000261134	0.115935	0.0914584	0.689359	2.27311e-31	-0.475303	2.10347e-13	-0.253334	0.000186475	-0.191264	0.00509622	-0.353055	1.19795e-07	-0.189053	0.00564183
GNA14	black	-0.211276	0.00193262	-0.192821	0.00474112	-0.57376	4.80858e-20	0.373429	1.88018e-08	0.377487	1.28012e-08	0.221821	0.00111801	0.505108	3.4226e-15	0.279353	3.53923e-05
GNG7	black	-0.296263	1.09502e-05	-0.217862	0.00137715	-0.433602	3.55905e-11	0.333734	6.17361e-07	0.356896	8.53206e-08	0.124089	0.0707072	0.219788	0.00124485	0.380183	9.88725e-09
GOLGA2	black	0.220222	0.00121673	0.130889	0.0564895	0.261827	0.000110441	-0.302809	6.81358e-06	-0.255713	0.000161314	-0.106006	0.122987	-0.0730932	0.28828	0.0801469	0.244142
GOLGA3	black	0.328621	9.35489e-07	0.127033	0.0642298	0.495582	1.33356e-14	-0.465848	7.16168e-13	-0.325145	1.23567e-06	-0.0502128	0.466015	-0.124895	0.0688832	-0.0904779	0.188372
GPAA1	black	-0.100904	0.14218	0.0694756	0.312871	0.00243036	0.971871	0.0154813	0.822271	-0.0925234	0.178536	-0.126887	0.0645386	-0.1204	0.0795645	0.0175657	0.79882
GTSE1	black	0.454703	2.89443e-12	0.13527	0.0486489	0.737963	6.7769e-38	-0.655308	1.625e-27	-0.0664441	0.334504	-0.083176	0.226714	-0.290503	1.64684e-05	-0.111525	0.104558
H2AFX	black	0.443425	1.13063e-11	0.198689	0.00359358	0.579255	1.75062e-20	-0.568654	1.20919e-19	0.1926	0.00479004	-0.0526662	0.444482	-0.158828	0.0203882	0.0482025	0.484078
HCG18	black	0.257976	0.000140358	0.12504	0.0685594	0.361439	5.6787e-08	-0.41093	4.37961e-10	-0.109934	0.109634	-0.138369	0.0436688	0.00202197	0.976597	0.129718	0.0587545
HDAC1	black	0.358317	7.51699e-08	0.113458	0.0986452	0.529197	9.03695e-17	-0.505806	3.09292e-15	-0.268104	7.41355e-05	0.0207018	0.763882	-0.207552	0.0023305	-0.273506	5.21882e-05
HECTD3	black	-0.207087	0.00238513	-0.0971417	0.157733	-0.464754	8.23226e-13	0.339834	3.72294e-07	0.259084	0.000131054	0.162613	0.0175429	0.213404	0.00173408	0.108359	0.114846
HELLS	black	0.340213	3.60652e-07	0.159492	0.0198626	0.722216	1.25054e-35	-0.535004	3.60126e-17	-0.079591	0.247439	-0.0870954	0.205498	-0.288078	1.95031e-05	-0.30288	6.77812e-06
HMGA2	black	0.324842	1.26577e-06	0.149628	0.0290206	0.496869	1.11239e-14	-0.488038	3.80116e-14	-0.0506314	0.4623	-0.171406	0.0122302	-0.186035	0.00647074	-0.0913925	0.183926
HN1	black	0.368395	3.00715e-08	0.0841327	0.221398	0.502446	5.0263e-15	-0.467584	5.73516e-13	-0.159926	0.0195244	-0.0740894	0.281741	-0.316432	2.44505e-06	-0.305897	5.42507e-06
HSF1	black	0.0861587	0.210433	0.137121	0.04562	0.155513	0.0232011	-0.257222	0.000147044	0.106614	0.120843	-0.0268371	0.696951	-0.104729	0.127591	0.0600818	0.382939
HSPD1	black	0.153136	0.0254177	0.0939318	0.171988	0.452247	3.91074e-12	-0.218749	0.00131469	-0.334848	5.63342e-07	-0.233121	0.000604356	-0.432193	4.18287e-11	-0.37812	1.20502e-08
IARS	black	0.518937	4.40128e-16	0.217227	0.00142352	0.575908	3.24695e-20	-0.570478	8.71363e-20	-0.137574	0.0449036	-0.020942	0.761224	-0.26392	9.68022e-05	-0.300135	8.28208e-06
IGBP1	black	0.225805	0.000903098	0.0757101	0.271319	0.248811	0.000244693	-0.29041	1.65761e-05	0.0388603	0.572738	0.0749704	0.276042	-0.000539376	0.993756	-0.209126	0.00215403
IGF2BP3	black	0.333053	6.52762e-07	0.0848719	0.217351	0.545002	7.08248e-18	-0.475883	1.94863e-13	-0.128608	0.0609697	0.000266553	0.996914	-0.314449	2.84756e-06	-0.348389	1.79806e-07
IMPAD1	black	0.0727674	0.290439	0.170207	0.0128589	0.116576	0.089667	-0.0862965	0.209702	-0.0130358	0.849983	-0.0569939	0.40791	-0.187389	0.00608628	-0.230155	0.000712342
KDELC1	black	0.170226	0.0128491	0.140813	0.0400484	0.426365	8.09431e-11	-0.295793	1.13247e-05	-0.120891	0.0783357	-0.113909	0.0973047	-0.107763	0.116867	-0.184421	0.00695721
KDR	black	-0.401129	1.22474e-09	-0.169766	0.0130972	-0.39687	1.8951e-09	0.470087	4.15401e-13	-0.0834541	0.22516	0.0971553	0.157675	0.250758	0.000217814	0.0649393	0.345591
KHDRBS1	black	0.48514	5.64532e-14	0.182954	0.00742746	0.682244	1.60386e-30	-0.688885	2.59313e-31	-0.107045	0.11934	-0.00655773	0.9242	-0.192534	0.00480489	-0.384734	6.35903e-09
KIAA0101	black	0.456255	2.38997e-12	0.220385	0.00120632	0.771383	2.71405e-43	-0.592159	1.5119e-21	-0.150645	0.0279335	-0.0798453	0.245926	-0.339397	3.8617e-07	-0.249078	0.000240827
KIF11	black	0.418979	1.83522e-10	0.210861	0.00197368	0.79541	8.91504e-48	-0.601392	2.44722e-22	-0.11419	0.0964759	-0.0840389	0.221915	-0.305887	5.42912e-06	-0.330151	8.26742e-07
KIF20A	black	0.363225	4.83067e-08	0.138608	0.0433031	0.711287	3.80257e-34	-0.504457	3.76102e-15	-0.192397	0.00483553	-0.0779188	0.257543	-0.343954	2.62926e-07	-0.200761	0.00325273
KIF23	black	0.370614	2.44734e-08	0.12409	0.0707037	0.681612	1.90309e-30	-0.492447	2.06725e-14	-0.156829	0.0220466	-0.0783124	0.255139	-0.291068	1.5828e-05	-0.287786	1.99026e-05
KIF2C	black	0.383182	7.39704e-09	0.089595	0.192738	0.727299	2.41514e-36	-0.537749	2.31676e-17	-0.239753	0.000415387	-0.0429161	0.533323	-0.329372	8.80514e-07	-0.203337	0.00286976
KIF5B	black	0.272969	5.4058e-05	0.116864	0.0888729	0.4912	2.45796e-14	-0.443133	1.17057e-11	-0.281357	3.09198e-05	-0.218362	0.00134159	-0.194721	0.00433788	-0.415145	2.7853e-10
KIFC1	black	0.305175	5.72344e-06	0.122695	0.0739545	0.53724	2.51471e-17	-0.416957	2.28845e-10	-0.0792578	0.24943	-0.107609	0.117394	-0.233289	0.000598726	0.0249635	0.717171
KLK1	black	-0.218585	0.00132603	-0.210944	0.00196534	-0.432025	4.26407e-11	0.317642	2.22683e-06	0.305952	5.40317e-06	0.0378906	0.582362	0.125701	0.067097	0.451816	4.12192e-12
KNTC1	black	0.279613	3.47797e-05	0.159756	0.0196566	0.715677	9.83615e-35	-0.469623	4.4108e-13	-0.205502	0.0025801	-0.0647945	0.34667	-0.260911	0.000116966	-0.255701	0.00016143
KRR1	black	0.0680205	0.323138	0.109109	0.112341	0.432045	4.25448e-11	-0.201896	0.00307866	-0.32598	1.15612e-06	-0.223542	0.00101995	-0.253222	0.000187748	-0.290228	1.67878e-05
LDB2	black	-0.221138	0.00115924	-0.097843	0.154741	-0.512768	1.11161e-15	0.394379	2.43955e-09	-0.0148631	0.829257	0.268855	7.06341e-05	0.558623	7.06983e-19	0.0678092	0.324647
LEMD3	black	0.165363	0.0156985	0.0801108	0.244355	0.416285	2.46163e-10	-0.31148	3.56973e-06	-0.0916102	0.182879	-0.160089	0.0193995	-0.144407	0.0351871	-0.354393	1.06495e-07
LMNB1	black	0.2439	0.0003268	0.168257	0.013943	0.514802	8.20713e-16	-0.404371	8.7478e-10	-0.0406572	0.555107	-0.000506774	0.994134	-0.145613	0.0336713	-0.16267	0.0175032
LMNB2	black	0.314296	2.88104e-06	0.140008	0.0412127	0.55981	5.75379e-19	-0.520091	3.69267e-16	0.0305208	0.657825	0.00854947	0.901281	-0.143784	0.035992	-0.319137	1.98266e-06
LMO2	black	-0.177769	0.00932449	-0.0619006	0.368676	-0.431912	4.31958e-11	0.284726	2.45778e-05	0.00625722	0.927664	0.490279	2.792e-14	0.557048	9.2782e-19	0.124517	0.0697326
LOC647070	black	0.243801	0.000328695	0.0716459	0.297958	0.13761	0.044847	-0.360595	6.12823e-08	0.357985	7.74388e-08	-0.0126295	0.854606	0.115905	0.0915416	0.222247	0.00109293
LPGAT1	black	0.233101	0.000605057	0.114831	0.094608	0.339043	3.97766e-07	-0.294383	1.25225e-05	-0.225065	0.000939859	-0.191016	0.005155	-0.242222	0.000360283	-0.219949	0.00123439
LRRC14	black	0.0769946	0.263247	0.160038	0.0194382	0.196701	0.00395059	-0.246902	0.000274016	0.118481	0.0845144	-0.00582209	0.932682	0.0137965	0.841341	0.218958	0.00130039
MAD2L1	black	0.40111	1.22713e-09	0.140102	0.041074	0.787389	3.24514e-46	-0.518137	4.96826e-16	-0.406645	6.89427e-10	-0.0480977	0.485029	-0.391003	3.42349e-09	-0.321524	1.64507e-06
MAPRE1	black	0.419352	1.76181e-10	0.172787	0.011539	0.732369	4.51306e-37	-0.606465	8.77389e-23	-0.376719	1.3773e-08	-0.0513431	0.456024	-0.262806	0.000103856	-0.466905	6.25595e-13
MCM10	black	0.278704	3.69685e-05	0.0938806	0.172223	0.639514	6.83467e-26	-0.426815	7.69474e-11	-0.154404	0.0242135	-0.0392393	0.568998	-0.272301	5.64724e-05	-0.25393	0.00017985
MCM2	black	0.29818	9.54119e-06	0.140804	0.0400611	0.750663	7.60512e-40	-0.481212	9.59341e-14	-0.172766	0.0115493	-0.116621	0.0895439	-0.354167	1.0863e-07	-0.370805	2.404e-08
MCM3	black	0.35258	1.24888e-07	0.125575	0.0673751	0.744242	7.61222e-39	-0.511393	1.36307e-15	-0.237641	0.000468589	-0.165418	0.0156636	-0.317762	2.20614e-06	-0.331828	7.21447e-07
MCM4	black	0.221278	0.00115066	0.155518	0.0231966	0.656207	1.30478e-27	-0.371312	2.29291e-08	-0.204627	0.00269375	-0.180994	0.00809963	-0.41182	3.98239e-10	-0.313719	3.01103e-06
MCM5	black	0.327297	1.04053e-06	0.177783	0.00931871	0.691878	1.12278e-31	-0.480817	1.01156e-13	-0.205077	0.00263479	-0.078297	0.255233	-0.300213	8.23553e-06	-0.283793	2.61989e-05
MCM6	black	0.388995	4.18031e-09	0.176725	0.0097546	0.724481	6.03753e-36	-0.511591	1.32359e-15	-0.100397	0.144203	-0.0533509	0.438575	-0.323612	1.39544e-06	-0.340494	3.52226e-07
MCM7	black	0.295592	1.14891e-05	0.106106	0.122633	0.719589	2.88382e-35	-0.465199	7.7785e-13	-0.285278	2.36654e-05	-0.185771	0.00654824	-0.367989	3.12208e-08	-0.345596	2.28582e-07
MELK	black	0.307396	4.85254e-06	0.115928	0.0914766	0.69512	4.48061e-32	-0.450945	4.58314e-12	-0.182452	0.00759471	-0.0973662	0.15677	-0.399583	1.43614e-09	-0.277551	3.99294e-05
MFAP1	black	0.121355	0.0771883	0.0737611	0.283884	0.414429	3.00929e-10	-0.144539	0.0350178	-0.324333	1.31797e-06	-0.0993206	0.148575	-0.286879	2.11931e-05	-0.465769	7.23401e-13
MINPP1	black	0.121317	0.0772826	0.193685	0.00455359	0.289526	1.76325e-05	-0.163695	0.0167961	-0.138038	0.0441797	-0.111587	0.104364	-0.236778	0.000492105	-0.239498	0.000421479
MKI67	black	0.351756	1.34217e-07	0.177695	0.00935439	0.720664	2.05153e-35	-0.50507	3.4419e-15	-0.119303	0.0823636	-0.0927753	0.177352	-0.310033	3.982e-06	-0.189376	0.00555894
MMD	black	0.562443	3.63439e-19	0.147951	0.0308921	0.639772	6.44121e-26	-0.702536	5.23084e-33	-0.0926066	0.178144	0.07573	0.271193	-0.167125	0.014608	-0.31915	1.98077e-06
MNT	black	0.401473	1.18206e-09	0.161376	0.0184324	0.286462	2.18124e-05	-0.490888	2.56663e-14	-0.0617489	0.369853	0.0413132	0.548737	0.138996	0.0427152	0.0519968	0.450301
MPHOSPH10	black	0.00894511	0.896737	0.134815	0.0494183	0.190532	0.00527146	-0.0376305	0.584956	-0.325786	1.17411e-06	-0.0855671	0.213594	-0.19499	0.00428328	0.0370966	0.590296
MPZL1	black	0.378772	1.1322e-08	0.178223	0.00914273	0.520569	3.43347e-16	-0.482671	7.88514e-14	-0.289828	1.72644e-05	-0.133903	0.0509925	-0.254641	0.000172229	-0.341779	3.1612e-07
MTDH	black	0.157177	0.0217497	0.132974	0.0526372	0.15381	0.0247711	-0.218955	0.00130055	-0.0360724	0.600604	-0.0108504	0.874906	-0.106238	0.122165	-0.140795	0.040075
MTX1	black	0.042069	0.541442	0.0431722	0.53088	0.159963	0.0194964	-0.0345553	0.616019	-0.126014	0.0664155	-0.253964	0.000179476	-0.307049	4.97997e-06	-0.0188842	0.784078
MYL6B	black	0.284513	2.49399e-05	0.102112	0.137441	0.46143	1.25329e-12	-0.376162	1.4522e-08	-0.330924	7.76471e-07	-0.0322223	0.640055	-0.23835	0.000450055	-0.0987547	0.150914
MYO1C	black	0.00267934	0.968991	-0.18999	0.00540461	-0.110773	0.106934	-0.00821004	0.905181	-0.0810025	0.239127	0.0303483	0.659637	0.176815	0.00971693	0.117753	0.0864531
NAB1	black	0.122949	0.0733544	0.0768587	0.264094	0.337197	4.63885e-07	-0.219418	0.00126934	-0.271952	5.77776e-05	-0.102276	0.136805	-0.0705291	0.305572	-0.263929	9.67482e-05
NANS	black	0.335928	5.15337e-07	0.137969	0.0442864	0.430942	4.82487e-11	-0.404705	8.44824e-10	-0.00155898	0.981954	-0.00216978	0.974886	-0.19214	0.00489349	-0.188317	0.00583476
NAP1L1	black	0.555829	1.14402e-18	0.163475	0.0169457	0.715517	1.0337e-34	-0.721416	1.61441e-35	-0.199839	0.00340059	-0.0113854	0.868793	-0.107968	0.116169	-0.286695	2.14641e-05
NCAPG	black	0.476488	1.79908e-13	0.178689	0.0089592	0.736843	9.94652e-38	-0.58106	1.25082e-20	-0.120741	0.0787082	-0.0707936	0.303757	-0.367264	3.33789e-08	-0.210599	0.00200001
NCAPH2	black	-0.0237312	0.730578	0.0820901	0.232858	0.210216	0.00203904	-0.165383	0.0156862	0.283004	2.76473e-05	-0.197675	0.00377185	-0.105574	0.124531	0.172217	0.0118201
NCL	black	0.530772	7.05346e-17	0.171551	0.0121559	0.736676	1.05275e-37	-0.678498	4.38965e-30	-0.226262	0.000881063	-0.139718	0.0416383	-0.291171	1.57142e-05	-0.302656	6.89039e-06
NEK2	black	0.273713	5.14836e-05	0.119133	0.0828052	0.743277	1.0695e-38	-0.440236	1.6473e-11	-0.233382	0.00059564	-0.194829	0.00431587	-0.419505	1.73251e-10	-0.336453	4.93418e-07
NETO2	black	0.321046	1.70798e-06	0.126098	0.0662326	0.367312	3.32315e-08	-0.414584	2.95926e-10	-0.0990568	0.149662	0.0398209	0.56328	-0.0216515	0.753391	-0.216906	0.00144743
NKTR	black	0.216875	0.00144981	0.0635077	0.35635	0.314515	2.83306e-06	-0.362698	5.06716e-08	-0.171363	0.0122522	-0.0427654	0.534763	-0.0223106	0.746137	-0.0442407	0.520752
NLE1	black	0.270609	6.3054e-05	0.0165609	0.810104	0.492197	2.14042e-14	-0.44459	9.84498e-12	-0.0595878	0.38687	0.0295539	0.66801	-0.167151	0.0145923	-0.0373363	0.587895
NOL11	black	0.299444	8.70793e-06	0.0406036	0.555629	0.568836	1.17038e-19	-0.350066	1.55502e-07	-0.115826	0.0917655	-0.178369	0.00908491	-0.37875	1.1346e-08	-0.29591	1.12305e-05
NOL9	black	0.204964	0.00264945	0.0955185	0.164826	0.375552	1.53864e-08	-0.318832	2.03042e-06	-0.0437621	0.525276	0.0301126	0.662118	-0.149627	0.0290216	-0.281299	3.10414e-05
NOLC1	black	0.31163	3.52955e-06	0.234295	0.000565982	0.621257	3.95837e-24	-0.429285	5.82363e-11	-0.308196	4.57118e-06	-0.14905	0.0296547	-0.31104	3.69064e-06	-0.25153	0.000207939
NPM1	black	0.365459	3.93982e-08	0.144974	0.0344671	0.569723	9.98195e-20	-0.501344	5.88808e-15	-0.104494	0.128451	-0.0424416	0.537864	-0.292034	1.47883e-05	-0.357267	8.25529e-08
NPM3	black	0.315596	2.60762e-06	0.292774	1.40355e-05	0.453673	3.28478e-12	-0.418284	1.9802e-10	-0.0281342	0.683076	-0.105911	0.123327	-0.149334	0.0293417	-0.0595016	0.387559
NT5DC2	black	0.44174	1.38012e-11	0.154295	0.0243152	0.579558	1.65485e-20	-0.561071	4.61967e-19	-0.154389	0.0242274	-0.152382	0.0261576	-0.140627	0.0403144	-0.204251	0.00274411
NUMA1	black	0.0806312	0.241294	0.128029	0.0621524	0.148596	0.0301609	-0.222975	0.00105136	-0.0545715	0.428157	-0.0857825	0.212439	0.0272466	0.692559	-0.00697354	0.919409
NUP107	black	0.295091	1.19066e-05	0.154386	0.02423	0.658495	7.4364e-28	-0.495844	1.28527e-14	-0.0508337	0.460512	-0.186099	0.00645212	-0.305399	5.62918e-06	-0.382331	8.03469e-09
NUP155	black	0.213544	0.00172163	0.0916938	0.182479	0.591519	1.71151e-21	-0.313675	3.02113e-06	-0.282992	2.76696e-05	-0.16048	0.0191009	-0.38601	5.61175e-09	-0.351673	1.35193e-07
NUSAP1	black	0.321762	1.61466e-06	0.160825	0.0188412	0.783353	1.86813e-45	-0.489674	3.03535e-14	-0.265483	8.76651e-05	-0.166406	0.015045	-0.44209	1.32427e-11	-0.274288	4.9571e-05
NXT1	black	0.441012	1.50368e-11	0.137105	0.045646	0.689757	2.03401e-31	-0.616347	1.12758e-23	-0.336791	4.79772e-07	-0.117282	0.0877303	-0.176822	0.00971388	-0.0799456	0.245332
OIP5	black	0.224638	0.000961742	0.128439	0.0613132	0.660091	5.00962e-28	-0.341704	3.18125e-07	-0.278776	3.67902e-05	-0.154913	0.0237437	-0.346843	2.05422e-07	-0.280592	3.25592e-05
PABPC1	black	0.392164	3.0483e-09	0.193934	0.00450087	0.478741	1.33456e-13	-0.538341	2.10535e-17	-0.0756007	0.272014	-0.0510487	0.458615	-0.226943	0.000849083	-0.231185	0.000672954
PABPC3	black	0.419493	1.73467e-10	0.175898	0.0101076	0.500654	6.49877e-15	-0.564527	2.51885e-19	-0.161406	0.0184106	-0.0554546	0.420709	-0.215579	0.00155052	-0.141513	0.0390597
PAFAH1B3	black	0.361319	5.74047e-08	0.12594	0.0665758	0.650481	5.21653e-27	-0.584693	6.31952e-21	-0.160799	0.0188605	-0.154544	0.024084	-0.276612	4.2506e-05	-0.334161	5.96086e-07
PASK	black	0.053811	0.434631	-0.106911	0.119804	0.233858	0.000579989	-0.149787	0.0288485	0.0389831	0.571525	-0.0525427	0.445552	0.00619361	0.928397	0.216124	0.00150744
PDCD11	black	0.315897	2.54795e-06	0.103563	0.131909	0.519396	4.10468e-16	-0.39716	1.83994e-09	-0.367981	3.12453e-08	-0.13072	0.0568133	-0.306902	5.03467e-06	-0.102252	0.136898
PDLIM1	black	0.171595	0.0121334	0.11999	0.0806007	0.134394	0.0501401	-0.183987	0.00709335	-0.146541	0.0325437	0.00413293	0.952185	0.0746507	0.278101	0.00812744	0.906131
PINK1	black	-0.52247	2.5669e-16	-0.204608	0.00269638	-0.666267	1.06109e-28	0.698939	1.49464e-32	-0.0341153	0.620522	0.0662899	0.33563	0.153078	0.0254742	0.145117	0.0342877
PLAG1	black	0.211072	0.00195269	0.188739	0.00572325	0.347577	1.92856e-07	-0.394495	2.41118e-09	0.0617882	0.369548	-0.15991	0.0195368	-0.154439	0.0241807	0.0303283	0.659847
PLCB1	black	0.241289	0.000380247	0.181304	0.00799014	0.438938	1.91788e-11	-0.438941	1.91718e-11	-0.083156	0.226826	-0.187324	0.00610431	-0.242394	0.000356713	-0.211886	0.00187367
PLK1	black	0.207269	0.00236367	0.0676183	0.326014	0.515871	6.99165e-16	-0.280864	3.19667e-05	-0.176106	0.0100178	-0.0957829	0.163655	-0.298072	9.61601e-06	-0.215012	0.00159655
PLOD2	black	0.387876	4.67004e-09	0.251804	0.000204535	0.558126	7.70462e-19	-0.525209	1.68277e-16	-0.212894	0.00177984	-0.142953	0.0370897	-0.293077	1.37382e-05	-0.362162	5.31937e-08
PLXNA2	black	0.115038	0.09401	0.165012	0.015924	0.134732	0.0495605	-0.189532	0.00551946	-0.164737	0.0161028	-0.238955	0.000434796	0.0403739	0.557869	0.160619	0.0189956
POGZ	black	0.252851	0.000192005	0.0844327	0.219749	0.360671	6.08639e-08	-0.395685	2.13755e-09	-0.130179	0.0578551	-0.224721	0.000957462	-0.136991	0.045827	-0.041937	0.542712
POLD3	black	0.253788	0.000181402	0.115163	0.0936508	0.456064	2.44699e-12	-0.408205	5.84873e-10	-0.088491	0.1983	-0.00794643	0.908212	-0.0659944	0.337794	-0.123163	0.0728499
POLR2G	black	0.165818	0.0154106	0.0746789	0.277919	0.280748	3.22183e-05	-0.251532	0.000207913	0.0108898	0.874456	0.000146549	0.998304	-0.0873895	0.203966	-0.227544	0.000821813
POP7	black	0.208628	0.00220852	0.198356	0.00365124	0.476992	1.68321e-13	-0.346425	2.12909e-07	-0.0718153	0.296814	-0.259128	0.000130696	-0.370025	2.58509e-08	-0.228591	0.00077616
PPFIBP1	black	0.0769689	0.263407	0.122572	0.0742473	0.0433649	0.529047	-0.146201	0.0329533	-0.143959	0.0357639	-0.0316907	0.645584	0.195498	0.004182	0.0212437	0.75789
PPP1R12A	black	0.365143	4.05542e-08	0.17856	0.00900965	0.556359	1.0445e-18	-0.563529	3.00284e-19	-0.317522	2.24753e-06	0.129726	0.0587389	-0.000620356	0.992819	-0.346519	2.1121e-07
PPP3CB	black	0.251746	0.000205255	0.128152	0.0618996	0.400841	1.26174e-09	-0.393542	2.65422e-09	-0.378339	1.18012e-08	0.00447835	0.948194	-0.0741246	0.281512	-0.149115	0.0295832
PPP4R2	black	0.116572	0.0896792	0.122683	0.0739824	0.220071	0.00122649	-0.197234	0.0038519	-0.116396	0.0901679	-0.150553	0.0280303	-0.0831581	0.226814	0.0890521	0.195459
PPRC1	black	0.467758	5.60819e-13	0.194987	0.00428396	0.574099	4.52086e-20	-0.601501	2.3947e-22	-0.144026	0.0356779	-0.0710805	0.301797	-0.193519	0.00458908	-0.292103	1.47163e-05
PRC1	black	0.354845	1.02326e-07	0.128037	0.0621353	0.748961	1.40986e-39	-0.455897	2.49822e-12	-0.259454	0.000128082	-0.235883	0.000517647	-0.446361	7.96827e-12	-0.398945	1.53318e-09
PRKCI	black	0.327915	9.90138e-07	0.166107	0.0152299	0.656985	1.07819e-27	-0.521761	2.86184e-16	-0.310867	3.73922e-06	-0.157774	0.021249	-0.288972	1.83279e-05	-0.421496	1.39153e-10
PRPF3	black	0.240618	0.000395238	0.103788	0.131069	0.36768	3.21251e-08	-0.328437	9.49454e-07	-0.10696	0.119633	-0.226952	0.00084868	-0.136721	0.0462604	-0.10046	0.143952
PRPF4	black	0.231599	0.00065772	0.115126	0.0937583	0.471704	3.36796e-13	-0.275563	4.55674e-05	-0.283482	2.67619e-05	-0.0612381	0.373833	-0.319388	1.94439e-06	-0.325019	1.24803e-06
PRPF6	black	0.0654941	0.341476	0.0736438	0.284653	0.428844	6.12209e-11	-0.305288	5.67571e-06	-0.174293	0.0108251	-0.301936	7.26339e-06	-0.216964	0.0014431	0.0103439	0.880702
PSRC1	black	0.407825	6.08834e-10	0.139193	0.0424187	0.651956	3.66078e-27	-0.538583	2.02436e-17	-0.264524	9.31737e-05	-0.0391326	0.57005	-0.309633	4.10393e-06	-0.153753	0.0248252
PTMA	black	0.502829	4.75743e-15	0.215827	0.00153073	0.560381	5.20976e-19	-0.628348	8.44768e-25	-0.0736312	0.284735	-0.0447026	0.516404	-0.0285603	0.67854	-0.0947039	0.168475
PTP4A3	black	0.41754	2.14766e-10	0.200745	0.00325522	0.334103	5.98921e-07	-0.53223	5.60069e-17	0.0225273	0.743757	0.0224077	0.745071	0.00621087	0.928198	-0.141518	0.0390521
PTPRB	black	-0.205131	0.00262774	-0.0923302	0.179449	-0.385811	5.72217e-09	0.274963	4.74128e-05	-0.0857828	0.212437	0.193599	0.00457207	0.54651	5.51644e-18	0.0894986	0.193219
PTPRT	black	-0.330167	8.25644e-07	-0.199103	0.00352308	-0.407519	6.2878e-10	0.31997	1.85803e-06	0.259671	0.000126362	0.0156746	0.820089	0.112638	0.101121	0.42678	7.7251e-11
PUS1	black	0.405987	7.38711e-10	0.153284	0.0252746	0.578054	2.18694e-20	-0.521894	2.80398e-16	-0.335372	5.3952e-07	-0.0721177	0.294779	-0.325286	1.22181e-06	-0.145338	0.0340123
PYCRL	black	0.0858975	0.211825	0.0388444	0.572896	0.124325	0.0701697	-0.122642	0.0740795	-0.0978177	0.154848	-0.00745798	0.913832	-0.137653	0.0447794	0.0988412	0.150555
RAB17	black	-0.425122	9.30238e-11	-0.128667	0.0608505	-0.549281	3.47283e-18	0.520993	3.21828e-16	0.188258	0.00585038	-0.171564	0.0121493	0.133088	0.0524329	0.262726	0.000104377
RACGAP1	black	0.390731	3.51759e-09	0.150771	0.0278018	0.790171	9.49527e-47	-0.514159	9.03482e-16	-0.261581	0.000112165	-0.149464	0.0291996	-0.477489	1.5759e-13	-0.340646	3.47772e-07
RAD1	black	0.221874	0.00111483	0.106012	0.122968	0.563504	3.01623e-19	-0.342143	3.06541e-07	-0.33992	3.6962e-07	-0.158189	0.0209068	-0.39249	2.95015e-09	-0.325641	1.18778e-06
RAD21	black	0.244531	0.000314972	0.167548	0.0143565	0.56071	4.92016e-19	-0.404858	8.31477e-10	-0.392575	2.925e-09	-0.104513	0.128383	-0.332332	6.92406e-07	-0.391411	3.28665e-09
RAD51	black	0.269446	6.79916e-05	0.105603	0.124426	0.515476	7.4178e-16	-0.384122	6.74999e-09	0.0807844	0.240398	-0.0471411	0.493764	-0.22628	0.0008802	-0.212705	0.00179707
RAD51AP1	black	0.280712	3.22972e-05	0.0905495	0.188021	0.747535	2.356e-39	-0.454718	2.88908e-12	-0.176338	0.00991855	-0.0853706	0.214651	-0.352502	1.2574e-07	-0.270524	6.34025e-05
RALY	black	0.247398	0.000266098	0.0921381	0.180359	0.538806	1.95262e-17	-0.43517	2.97106e-11	-0.332454	6.85556e-07	-0.0981996	0.153235	-0.265789	8.59734e-05	-0.278723	3.69204e-05
RAMP3	black	-0.302017	7.22077e-06	-0.224636	0.000961856	-0.522419	2.58708e-16	0.429858	5.45772e-11	0.165478	0.0156251	0.305686	5.51088e-06	0.447891	6.63111e-12	0.239668	0.0004174
RBM12B	black	0.200747	0.00325485	0.121178	0.0776248	0.462712	1.06635e-12	-0.384787	6.32619e-09	-0.340885	3.40854e-07	-0.118013	0.085757	-0.206722	0.00242874	-0.052742	0.443827
RCN2	black	0.280745	3.22261e-05	0.197438	0.0038147	0.581978	1.05359e-20	-0.388919	4.2121e-09	-0.323091	1.45408e-06	-0.22114	0.00115913	-0.248426	0.000250356	-0.523382	2.23107e-16
RECQL4	black	0.195688	0.00414471	0.13603	0.0473853	0.338389	4.20085e-07	-0.371199	2.31735e-08	0.218382	0.00134025	-0.0636036	0.355623	-0.0760367	0.269251	0.243564	0.000333258
RFC4	black	0.342009	3.10046e-07	0.131539	0.055265	0.765675	2.62247e-42	-0.489391	3.15611e-14	-0.14812	0.0306984	-0.159257	0.0200469	-0.398733	1.56691e-09	-0.413718	3.24884e-10
RFWD3	black	0.301485	7.50703e-06	0.132849	0.0528618	0.597291	5.53426e-22	-0.41813	2.01384e-10	-0.28449	2.498e-05	-0.0752306	0.274375	-0.166641	0.0149007	-0.158705	0.0204872
RNASEH2A	black	0.0804951	0.242092	0.121045	0.0779538	0.53257	5.30656e-17	-0.227824	0.000809356	-0.189964	0.00541104	-0.200364	0.00331558	-0.296242	1.09668e-05	-0.204681	0.00268667
RNF125	black	-0.210425	0.00201761	-0.154302	0.024309	-0.449806	5.26233e-12	0.331684	7.29974e-07	0.175334	0.0103549	0.162367	0.0177169	0.298454	9.35476e-06	0.11042	0.108061
RNF7	black	0.225184	0.000933898	0.083028	0.227545	0.485984	5.03324e-14	-0.333076	6.51571e-07	-0.466057	6.97245e-13	-0.0556035	0.419462	-0.32711	1.05622e-06	-0.319828	1.87875e-06
RPL10A	black	0.300495	8.06846e-06	0.135113	0.0489135	0.4703	4.04109e-13	-0.390814	3.48855e-09	-0.219494	0.00126427	-0.0368081	0.593192	-0.0851618	0.215778	-0.261196	0.000114897
RPL11	black	0.212021	0.00186087	0.0595385	0.387264	0.462967	1.03246e-12	-0.294591	1.23389e-05	-0.447928	6.60154e-12	-0.0222848	0.746421	-0.217693	0.00138932	-0.334471	5.81096e-07
RPL12	black	0.509501	1.80186e-15	0.193463	0.00460108	0.491772	2.27064e-14	-0.61954	5.72074e-24	-0.0529421	0.442097	0.0935111	0.173925	0.0102201	0.882119	-0.0396391	0.565064
RPL14	black	0.345018	2.40147e-07	0.163896	0.0166604	0.480811	1.0123e-13	-0.490885	2.56781e-14	-0.101486	0.139878	-0.132023	0.0543669	-0.183363	0.00729363	0.0111693	0.871262
RPL22	black	0.332711	6.71268e-07	0.122714	0.0739094	0.534813	3.71265e-17	-0.496853	1.11497e-14	-0.13976	0.0415761	-0.0349715	0.611773	-0.0819805	0.233484	-0.167747	0.0142389
RPL27	black	0.414649	2.93863e-10	0.0780472	0.256757	0.581922	1.06455e-20	-0.521232	3.10313e-16	-0.151855	0.0266866	-0.0924934	0.178678	-0.169939	0.0130036	-0.126716	0.0649024
RPL30	black	0.25361	0.00018338	0.151865	0.0266766	0.46025	1.45347e-12	-0.377333	1.29915e-08	-0.243031	0.00034376	-0.108559	0.114173	-0.22743	0.0008269	-0.252959	0.000190752
RPL32	black	0.334314	5.88651e-07	0.114546	0.095436	0.535373	3.39441e-17	-0.464654	8.33788e-13	-0.247776	0.000260199	-0.0620041	0.367874	-0.112674	0.101011	-0.0591602	0.390292
RPL35	black	0.354896	1.0187e-07	0.104509	0.128399	0.530918	6.89253e-17	-0.460956	1.33021e-12	-0.262488	0.000105951	0.0241466	0.72605	-0.13402	0.0507884	-0.140084	0.0411015
RPL35A	black	0.448323	6.29476e-12	0.159232	0.0200668	0.503867	4.09621e-15	-0.583127	8.49149e-21	-0.00952551	0.890078	0.0197462	0.774481	-0.0054209	0.937311	-0.0749813	0.275973
RPL37	black	0.362385	5.21318e-08	0.170995	0.0124423	0.569311	1.07484e-19	-0.503931	4.0584e-15	-0.281041	3.15877e-05	-0.109891	0.109773	-0.244342	0.000318472	-0.260922	0.000116882
RPL39	black	0.420036	1.63428e-10	0.129412	0.0593592	0.535501	3.32557e-17	-0.506457	2.81354e-15	-0.166298	0.0151114	-0.08583	0.212185	-0.182763	0.00749065	-0.212588	0.00180787
RPL6	black	0.384371	6.58844e-09	0.194316	0.00442112	0.598331	4.50493e-22	-0.536845	2.67994e-17	-0.214959	0.00160096	-0.0495975	0.471503	-0.159506	0.0198511	-0.315827	2.56177e-06
RPL7	black	0.365783	3.82459e-08	0.178976	0.00884818	0.500379	6.75878e-15	-0.502626	4.89835e-15	-0.162239	0.0178079	-0.0256667	0.709558	-0.130849	0.0565662	-0.330367	8.12365e-07
RPL8	black	0.279179	3.5809e-05	0.163258	0.0170943	0.425054	9.37317e-11	-0.429396	5.75135e-11	-0.120097	0.080329	-0.047251	0.492757	-0.174276	0.010833	-0.283137	2.73984e-05
RPL9	black	0.507691	2.34984e-15	0.196177	0.00404989	0.527597	1.16085e-16	-0.574174	4.45879e-20	-0.0512997	0.456405	-0.0192211	0.780323	-0.0983983	0.152401	-0.325731	1.17925e-06
RPLP1	black	0.336863	4.76927e-07	0.152649	0.0258936	0.474138	2.451e-13	-0.383774	6.98301e-09	-0.218388	0.00133979	-0.15535	0.0233473	-0.210071	0.00205395	-0.405549	7.73419e-10
RPP30	black	0.262544	0.000105582	0.202808	0.00294484	0.582167	1.01682e-20	-0.437998	2.14029e-11	-0.26856	7.19913e-05	-0.0884604	0.198456	-0.24645	0.000281421	-0.194219	0.00444123
RPS12	black	0.356645	8.72524e-08	0.0572969	0.405418	0.526991	1.2758e-16	-0.513788	9.54957e-16	-0.291934	1.48926e-05	-0.041418	0.547722	-0.138895	0.0428667	-0.201877	0.00308154
RPS17	black	0.352235	1.2872e-07	0.152261	0.0262785	0.54223	1.11785e-17	-0.452828	3.64299e-12	-0.180027	0.00845085	-0.121689	0.0763732	-0.149496	0.029164	-0.266364	8.28765e-05
RPS18	black	0.311741	3.49982e-06	0.133182	0.0522645	0.542455	1.0773e-17	-0.419092	1.81276e-10	-0.255801	0.000160452	-0.141747	0.0387332	-0.191392	0.00506625	-0.303257	6.59287e-06
RPS24	black	0.391072	3.39988e-09	0.177951	0.00925129	0.552783	1.92346e-18	-0.49396	1.67387e-14	-0.222499	0.00107837	0.0113464	0.869239	-0.0679646	0.323537	-0.181815	0.00781196
RPS6KB1	black	0.230747	0.000689447	0.18437	0.00697319	0.381371	8.81701e-09	-0.220059	0.00122722	-0.207597	0.00232526	-0.137309	0.0453212	-0.352034	1.30997e-07	-0.51518	7.75494e-16
RPS7	black	0.41923	1.78546e-10	0.172136	0.0118603	0.606295	9.08345e-23	-0.563997	2.76541e-19	-0.136869	0.046023	-0.138189	0.0439462	-0.207256	0.00236509	-0.229537	0.00073694
RRBP1	black	0.108572	0.114129	0.137511	0.0450024	0.239679	0.000417147	-0.260938	0.000116763	-0.208646	0.00220653	-0.218374	0.0013408	-0.0321303	0.64101	0.0325429	0.636729
RSRC1	black	0.263568	9.89792e-05	0.118932	0.0833277	0.479929	1.1391e-13	-0.463971	9.09305e-13	-0.218277	0.0013476	-0.0990341	0.149756	-0.178542	0.00901663	-0.0874685	0.203555
SAC3D1	black	0.32726	1.0436e-06	0.116732	0.0892373	0.609273	4.93323e-23	-0.433402	3.64178e-11	-0.13686	0.046037	-0.271549	5.93166e-05	-0.294261	1.26318e-05	-0.0453411	0.510424
SAFB2	black	0.257792	0.000141966	0.10059	0.143428	0.334601	5.74901e-07	-0.415201	2.76842e-10	0.0705458	0.305457	-0.0342156	0.619494	-0.0323412	0.63882	0.0792007	0.249772
SAP30	black	0.170926	0.0124783	0.206414	0.00246617	0.359012	7.06436e-08	-0.249384	0.00023648	0.0383657	0.577638	0.000874908	0.989872	-0.133553	0.0516073	-0.114621	0.095217
SAR1A	black	0.165309	0.0157331	0.177953	0.00925024	0.394864	2.32287e-09	-0.256022	0.000158287	-0.242518	0.000354166	-0.0256704	0.709517	-0.143244	0.0367027	-0.106079	0.12273
SART3	black	0.347293	1.97614e-07	0.210175	0.0020433	0.695851	3.63636e-32	-0.549534	3.32836e-18	-0.394408	2.43227e-09	-0.125337	0.0678984	-0.269065	6.96816e-05	-0.204869	0.00266198
SCRIB	black	0.1723	0.0117789	0.0751342	0.274992	0.355727	9.46471e-08	-0.327164	1.05162e-06	-0.226793	0.000856023	-0.147179	0.0317876	-0.218729	0.00131607	0.0922957	0.179612
SEC11A	black	0.231497	0.000661462	0.210481	0.00201197	0.373476	1.87194e-08	-0.263843	9.72741e-05	-0.182908	0.00744263	-0.245164	0.000303511	-0.185544	0.00661548	-0.362597	5.11385e-08
SEC31B	black	-0.401739	1.14998e-09	-0.184769	0.0068496	-0.51035	1.59022e-15	0.48756	4.05826e-14	0.0209051	0.761632	0.0225909	0.743059	0.148301	0.0304931	0.292505	1.43049e-05
SERPINI1	black	0.395209	2.24318e-09	0.175039	0.0104862	0.400815	1.26512e-09	-0.398974	1.5287e-09	-0.264304	9.44794e-05	-0.0916095	0.182883	-0.252597	0.000194982	-0.194168	0.00445195
SF3A2	black	0.249945	0.000228686	0.0274116	0.690793	0.394392	2.43631e-09	-0.391723	3.18577e-09	-0.0993448	0.148476	-0.0564471	0.41243	-0.069244	0.31449	0.216387	0.00148698
SF3B4	black	0.311768	3.49261e-06	0.0739586	0.282594	0.544123	8.18926e-18	-0.42292	1.18863e-10	-0.0991067	0.149456	-0.285474	2.33474e-05	-0.385452	5.92757e-09	-0.272322	5.63983e-05
SHC1	black	0.207516	0.00233469	0.0935568	0.173714	0.213105	0.00176073	-0.201187	0.00318641	-0.304442	6.04216e-06	-0.114258	0.0962757	-0.206866	0.00241144	-0.23866	0.000442179
SHCBP1	black	0.442238	1.30123e-11	0.119353	0.0822352	0.602791	1.84758e-22	-0.56966	1.00952e-19	-0.0419978	0.542127	0.0692496	0.314451	-0.203869	0.00279604	-0.195838	0.00411549
SLC39A1	black	0.310086	3.96635e-06	0.210417	0.00201847	0.423056	1.17081e-10	-0.382389	7.98953e-09	-0.290521	1.64475e-05	-0.253539	0.000184163	-0.303006	6.71594e-06	-0.196417	0.00400412
SLC39A4	black	0.211096	0.00195033	0.09867	0.151267	0.350674	1.47498e-07	-0.391363	3.3026e-09	-0.126448	0.0654758	-0.112635	0.10113	-0.0986616	0.151302	-0.00613405	0.929084
SLC7A8	black	-0.00270314	0.968716	-0.165001	0.0159312	-0.31805	2.15754e-06	0.164781	0.0160741	0.332756	6.6883e-07	0.242905	0.000346289	0.194729	0.00433616	0.372324	2.0859e-08
SLCO2A1	black	-0.239576	0.000419621	-0.150682	0.0278948	-0.36413	4.44857e-08	0.325119	1.23817e-06	0.0781566	0.256089	0.226788	0.000856273	0.373493	1.86897e-08	0.248073	0.000255653
SMAD5	black	0.189526	0.00552085	0.0786656	0.252996	0.357294	8.23561e-08	-0.317346	2.27836e-06	-0.243308	0.000338267	-0.134342	0.0502296	-0.140806	0.040059	-0.271704	5.87188e-05
SMARCC1	black	0.382933	7.57867e-09	0.143362	0.0365456	0.724462	6.07501e-36	-0.586929	4.13335e-21	-0.389491	3.97959e-09	-0.216001	0.00151706	-0.394444	2.42347e-09	-0.311809	3.48191e-06
SMC3	black	0.305485	5.59347e-06	0.216224	0.00149963	0.711568	3.48974e-34	-0.495369	1.37404e-14	-0.498649	8.64626e-15	-0.191045	0.00514806	-0.315342	2.659e-06	-0.250416	0.000222322
SMG7	black	-0.0292946	0.670752	-0.0450209	0.513419	0.14857	0.0301896	-0.0197872	0.774026	-0.257913	0.00014091	-0.237837	0.000463406	-0.187212	0.00613538	0.0908189	0.186705
SMNDC1	black	0.324825	1.26744e-06	0.146624	0.0324442	0.60747	7.14504e-23	-0.457438	2.06413e-12	-0.33281	6.6587e-07	-0.0591181	0.390631	-0.223456	0.00102467	-0.303757	6.35495e-06
SMURF2	black	0.401676	1.15747e-09	0.109248	0.111879	0.450045	5.11197e-12	-0.544686	7.46251e-18	-0.149991	0.0286289	0.00627131	0.927501	0.0121543	0.860019	-0.159582	0.019792
SNRK	black	-0.218215	0.00135196	-0.137632	0.0448121	-0.323043	1.45959e-06	0.307546	4.79846e-06	-0.231502	0.00066125	0.110456	0.107946	0.244503	0.00031549	-0.0088885	0.897387
SNRPB	black	0.248518	0.000248983	0.137388	0.045197	0.719299	3.16055e-35	-0.453943	3.1776e-12	-0.279363	3.53699e-05	-0.213005	0.00176979	-0.435573	2.836e-11	-0.421527	1.38681e-10
SNRPB2	black	0.215647	0.00154509	0.130373	0.0574793	0.565807	2.00818e-19	-0.394372	2.4412e-09	-0.221288	0.00115004	-0.181215	0.00802133	-0.237969	0.000459949	-0.352774	1.22784e-07
SNRPD1	black	0.491071	2.50227e-14	0.0758288	0.270566	0.809041	1.34975e-50	-0.618096	7.78189e-24	-0.309126	4.26319e-06	-0.123166	0.0728442	-0.360399	6.23714e-08	-0.410666	4.50471e-10
SNRPF	black	0.431514	4.52024e-11	0.271334	6.01521e-05	0.720121	2.43658e-35	-0.605996	9.65415e-23	-0.109755	0.110215	-0.17159	0.0121359	-0.319915	1.86609e-06	-0.329517	8.70209e-07
SPEN	black	0.0464674	0.499966	0.0645197	0.348722	0.296066	1.11058e-05	-0.177465	0.00944799	-0.353786	1.1234e-07	-0.0909434	0.1861	-0.12368	0.0716472	-0.0509292	0.459668
SPRED2	black	0.115556	0.0925314	0.0815623	0.235885	0.228021	0.000800693	-0.189455	0.0055389	-0.198352	0.00365197	-0.151007	0.0275559	-0.0644556	0.349203	0.0391726	0.569656
SRM	black	0.286704	2.14498e-05	0.149235	0.0294506	0.401652	1.16036e-09	-0.37187	2.17632e-08	-0.0371941	0.589319	0.0481584	0.484478	-0.210166	0.00204417	-0.261346	0.000113827
SSR2	black	0.27557	4.55469e-05	0.139588	0.0418302	0.466183	6.86115e-13	-0.40776	6.13002e-10	-0.20041	0.00330838	-0.240628	0.000395006	-0.261	0.000116312	-0.288807	1.85388e-05
SSRP1	black	0.374768	1.65725e-08	0.179872	0.00850843	0.706303	1.71225e-33	-0.518545	4.67017e-16	-0.359986	6.4731e-08	-0.197864	0.00373815	-0.30939	4.17962e-06	-0.274173	4.99483e-05
STAG1	black	0.0804746	0.242213	0.0590634	0.39107	0.517432	5.52636e-16	-0.19781	0.00374775	-0.368919	2.8647e-08	-0.0974722	0.156317	-0.243435	0.000335784	-0.340825	3.42566e-07
STMN1	black	0.222331	0.00108807	0.130601	0.0570403	0.581044	1.2547e-20	-0.371925	2.1652e-08	-0.097726	0.155237	-0.166741	0.01484	-0.30114	7.69785e-06	-0.201596	0.00312379
SYTL2	black	-0.151025	0.0275367	-0.0145157	0.833189	-0.322051	1.5784e-06	0.220091	0.00122516	0.220165	0.00122042	-0.0130723	0.849568	0.24615	0.000286438	0.296828	1.05156e-05
TAF5	black	0.378376	1.17596e-08	0.15546	0.0232489	0.707536	1.18353e-33	-0.558621	7.07193e-19	-0.273727	5.14339e-05	-0.111798	0.103707	-0.281868	2.9867e-05	-0.125897	0.0666689
TBCCD1	black	0.146121	0.0330498	-0.224579	0.000964811	0.313698	3.01565e-06	-0.117952	0.0859199	-0.220702	0.00118629	-0.0723268	0.293378	-0.222912	0.00105489	-0.270672	6.27972e-05
TCEB1	black	0.122246	0.0750257	0.0286139	0.67797	0.301312	7.6019e-06	-0.20839	0.00223494	-0.242256	0.000359569	-0.102277	0.136804	-0.299136	8.90422e-06	-0.215498	0.00155704
TDG	black	0.46808	5.38071e-13	0.162573	0.0175716	0.65947	5.84318e-28	-0.665123	1.4184e-28	-0.161899	0.0180516	-0.120192	0.0800898	-0.202858	0.00293768	-0.257454	0.000144958
TEX10	black	0.47949	1.20791e-13	0.106438	0.12146	0.671749	2.5935e-29	-0.609596	4.61578e-23	-0.317009	2.33855e-06	-0.0885732	0.197882	-0.274544	4.87421e-05	-0.158396	0.0207371
TFAM	black	0.333025	6.54299e-07	0.142425	0.0378025	0.622206	3.22676e-24	-0.500764	6.39687e-15	-0.242158	0.000361624	-0.0353324	0.608102	-0.336706	4.8316e-07	-0.286177	2.22452e-05
TGM4	black	-0.226495	0.000869969	-0.115375	0.0930453	-0.306919	5.02837e-06	0.227499	0.000823827	0.283026	2.76059e-05	-0.0153758	0.823462	0.123224	0.0727081	0.696833	2.74392e-32
TGS1	black	0.248429	0.00025031	0.112079	0.102837	0.481524	9.20015e-14	-0.39663	1.94195e-09	-0.1555	0.0232129	-0.0169831	0.805357	-0.225592	0.000913554	-0.0557824	0.417964
THOC2	black	0.274702	4.82357e-05	0.0660217	0.337593	0.464314	8.70574e-13	-0.379743	1.03143e-08	-0.295959	1.11917e-05	-0.15326	0.0252976	-0.251078	0.000213667	-0.144117	0.0355601
TMF1	black	0.308478	4.47546e-06	0.0949418	0.167403	0.588617	2.99373e-21	-0.516395	6.46126e-16	-0.338244	4.25207e-07	-0.0733944	0.286292	-0.19242	0.00483029	-0.20337	0.00286515
TNPO1	black	0.363759	4.60148e-08	0.177044	0.00962107	0.476631	1.76558e-13	-0.463455	9.70655e-13	-0.269189	6.91275e-05	-0.0418945	0.543122	-0.213862	0.00169384	-0.310638	3.8044e-06
TNRC6B	black	0.0664566	0.334413	0.133488	0.051722	0.0623213	0.365424	-0.114837	0.0945903	-0.0240766	0.726812	-0.131403	0.0555185	-0.0127268	0.853499	0.0755525	0.272321
TOP2A	black	0.402832	1.02675e-09	0.161903	0.0180486	0.837001	3.66977e-57	-0.564982	2.3242e-19	-0.285559	2.32123e-05	-0.159826	0.0196021	-0.463318	9.8769e-13	-0.350484	1.49958e-07
TPD52L2	black	0.306912	5.03099e-06	0.0490363	0.47654	0.55856	7.14645e-19	-0.470199	4.09416e-13	-0.181606	0.00788413	-0.156518	0.0223146	-0.289225	1.80069e-05	-0.433069	3.78352e-11
TPX2	black	0.282445	2.87198e-05	0.12735	0.063562	0.75618	9.93147e-41	-0.437622	2.23606e-11	-0.230861	0.000685129	-0.191593	0.00501921	-0.406352	7.10998e-10	-0.340363	3.56128e-07
TRIP13	black	0.410521	4.57471e-10	0.129642	0.0589039	0.698876	1.52211e-32	-0.572169	6.42022e-20	-0.263223	0.000101159	-0.0622584	0.365909	-0.297812	9.79772e-06	-0.157986	0.0210731
TSEN2	black	0.169009	0.0135154	0.0830033	0.227683	0.353668	1.13509e-07	-0.190224	0.00534659	-0.377452	1.28444e-08	-0.104495	0.128451	-0.249375	0.000236607	-0.331725	7.27524e-07
TTK	black	0.429477	5.69824e-11	0.0872292	0.2048	0.820396	4.00028e-53	-0.591595	1.68652e-21	-0.27052	6.34213e-05	-0.107208	0.118773	-0.429291	5.81987e-11	-0.352132	1.29884e-07
TUBB3	black	0.326243	1.13204e-06	0.068009	0.32322	0.449799	5.26679e-12	-0.386751	5.21739e-09	-0.248096	0.000255304	-0.07956	0.247623	-0.26944	6.80153e-05	-0.307454	4.83156e-06
TUFT1	black	0.251981	0.000202364	0.124944	0.0687723	0.498819	8.44053e-15	-0.418089	2.02285e-10	-0.231401	0.00066496	-0.317122	2.31818e-06	-0.362967	4.94503e-08	-0.128581	0.0610243
UBE2D1	black	0.459358	1.62498e-12	0.18517	0.00672751	0.5472	4.91773e-18	-0.585425	5.5016e-21	-0.139059	0.0426192	0.210282	0.00203228	-0.113307	0.0990972	-0.273812	5.115e-05
UFD1L	black	0.090877	0.186422	0.0919877	0.181075	0.309122	4.26458e-06	-0.168301	0.0139173	-0.407876	6.05589e-10	-0.0930659	0.175992	-0.243289	0.000338649	-0.296862	1.049e-05
UNG	black	0.293521	1.33128e-05	0.222925	0.00105418	0.607263	7.45432e-23	-0.410078	4.79565e-10	-0.15288	0.0256672	-0.177976	0.00924103	-0.361776	5.50841e-08	-0.443676	1.09754e-11
USP10	black	0.224982	0.000944117	0.125112	0.0683984	0.399832	1.39975e-09	-0.308472	4.47757e-06	-0.337542	4.50776e-07	-0.00133182	0.984583	-0.17379	0.0110591	-0.129997	0.0582081
USP21	black	0.0590628	0.391075	0.150387	0.0282059	0.37548	1.54922e-08	-0.185437	0.00664734	-0.298757	9.15192e-06	-0.280694	3.23367e-05	-0.305882	5.43116e-06	-0.370593	2.45199e-08
VAMP2	black	-0.220152	0.00122124	-0.158589	0.0205813	-0.321699	1.62263e-06	0.249068	0.000240967	0.0101596	0.882812	0.0919579	0.181216	0.163782	0.0167373	0.0936553	0.173259
VEZF1	black	0.319098	1.98869e-06	0.0752333	0.274357	0.558081	7.76474e-19	-0.455802	2.5277e-12	-0.410004	4.83326e-10	-0.192686	0.00477099	-0.186916	0.00621804	-0.342525	2.96801e-07
VEZT	black	0.272624	5.52922e-05	0.151817	0.0267248	0.283165	2.73465e-05	-0.418759	1.88001e-10	0.10037	0.144311	-0.064396	0.349649	0.00607117	0.929809	-0.028139	0.683025
VNN2	black	0.239721	0.000416134	0.15006	0.0285544	0.298148	9.56316e-06	-0.347243	1.98475e-07	-0.120525	0.0792483	0.120817	0.0785187	-0.198885	0.00356004	-0.226792	0.000856102
VPS28	black	-0.0502399	0.465773	0.0610344	0.375428	-0.137419	0.0451475	0.0512963	0.456435	0.0794231	0.248441	0.00191082	0.977883	0.00613052	0.929125	-0.0900004	0.190724
VPS72	black	0.208761	0.0021938	0.126224	0.0659597	0.491839	2.24965e-14	-0.33435	5.86886e-07	-0.221711	0.00112452	-0.307667	4.75527e-06	-0.390082	3.75271e-09	-0.290367	1.66258e-05
WEE1	black	0.248817	0.000244604	0.084788	0.217807	0.494547	1.54185e-14	-0.292802	1.40082e-05	-0.395703	2.13358e-09	-0.206628	0.00244016	-0.316949	2.34942e-06	-0.257747	0.000142358
WHSC1	black	0.4666	6.5056e-13	0.181322	0.0079838	0.745416	5.02032e-39	-0.625786	1.48293e-24	-0.280642	3.24511e-05	-0.141152	0.0395669	-0.341769	3.16387e-07	-0.273936	5.07326e-05
XRCC2	black	0.336905	4.75263e-07	0.0882497	0.199531	0.436309	2.60438e-11	-0.491242	2.44362e-14	-0.0168622	0.806716	-0.0834649	0.225099	-0.0450268	0.513364	0.137079	0.045687
ZFR	black	0.109936	0.109625	0.133092	0.0524252	0.346422	2.12977e-07	-0.23996	0.000410481	-0.333344	6.37402e-07	-0.19188	0.0049529	-0.184818	0.00683469	-0.131399	0.0555264
ZMIZ1	black	0.352526	1.25482e-07	0.148536	0.0302276	0.416134	2.50246e-10	-0.472614	2.99154e-13	-0.387743	4.7316e-09	-0.0368991	0.592278	0.0189836	0.78297	-0.0334517	0.62734
ZMIZ2	black	0.0992851	0.148722	-0.168273	0.0139334	-0.165811	0.0154146	-0.0743544	0.280019	0.184398	0.00696435	0.204719	0.0026817	0.196281	0.00403015	0.375664	1.52242e-08
ZMYM2	black	0.233048	0.000606851	0.0648314	0.346394	0.304064	6.21268e-06	-0.36675	3.49962e-08	-0.123084	0.0730359	0.0571751	0.406419	-0.0496422	0.471103	-0.21142	0.00191857
ZNF124	black	0.208488	0.00222409	0.170088	0.0129227	0.443378	1.13705e-11	-0.409572	5.06062e-10	-0.284839	2.43895e-05	-0.17065	0.0126234	-0.0339638	0.622076	-0.0761602	0.268472
ZNF140	black	0.265626	8.68724e-05	0.171934	0.0119618	0.494381	1.57826e-14	-0.368943	2.85846e-08	-0.285363	2.35262e-05	-0.122494	0.074433	-0.182586	0.00754983	-0.23644	0.000501617
ZNF160	black	0.335429	5.36999e-07	0.0751864	0.274658	0.283477	2.67703e-05	-0.450856	4.63317e-12	-0.00265051	0.969325	0.014437	0.83408	0.0617774	0.369632	0.198832	0.00356907
ZNF227	black	0.180415	0.0083085	0.0670194	0.330327	0.330777	7.85836e-07	-0.228677	0.000772525	-0.112618	0.101183	-0.023341	0.734842	-0.213454	0.00172961	-0.461004	1.32224e-12
ZNF268	black	0.0846522	0.218548	0.116755	0.0891727	0.359388	6.82999e-08	-0.212353	0.0018296	-0.191276	0.00509338	-0.0919244	0.181376	-0.0944259	0.169733	0.0508295	0.460549
ZNF358	black	0.00961612	0.889039	0.0283606	0.680664	-0.0394657	0.566769	-0.0375194	0.586065	0.0848865	0.217271	-0.100076	0.145498	0.116961	0.0886077	0.445382	8.95805e-12
ZNF562	black	0.327374	1.03407e-06	0.130298	0.057624	0.385952	5.64382e-09	-0.465347	7.63406e-13	-0.0570318	0.407598	-0.0630864	0.359556	-0.0186142	0.787091	-0.0837238	0.223659
ZNF84	black	0.407396	6.37007e-10	0.199676	0.00342733	0.544379	7.85035e-18	-0.521386	3.03076e-16	-0.273346	5.27383e-05	-0.106076	0.122738	-0.181993	0.00775057	-0.0976835	0.155417
ZWILCH	black	0.224277	0.000980586	0.118562	0.0842981	0.618144	7.70382e-24	-0.293197	1.36217e-05	-0.463268	9.93986e-13	-0.141769	0.0387036	-0.372994	1.95878e-08	-0.421246	1.43045e-10
ZWINT	black	0.333023	6.54396e-07	0.140073	0.041117	0.747682	2.2348e-39	-0.453932	3.18185e-12	-0.267644	7.63563e-05	-0.105956	0.123167	-0.404832	8.33738e-10	-0.285376	2.35062e-05
