# Supplementary material for: Lamin B1 is a potential therapeutic target and prognostic biomarker for hepatocellular carcinoma
Source: Bioengineered. 2022 Apr 18;13(4):9211–31. doi: 10.1080/21655979.2022.2057896 (PMC9161935; doi:10.1080/21655979.2022.2057896)
Supplement: Supplemental Material [file KBIE_A_2057896_SM1762.zip › Supplementary materials/Supplementary Table 4.xlsx]

## Sheet: Sheet1
Supplementary Table 4: 1678 upregulated differentially expressed genes（DEGs） in cluster2
id	logFC	logCPM	PValue	FDR
CIP2A	2.00072	1.74119	4.69874e-105	8.30831e-101
KIF23	2.17132	2.70821	8.61382e-104	7.61548e-100
TPX2	1.87629	4.88151	3.00019e-99	1.76831e-95
TOP2A	2.18402	5.44046	9.1577e-97	4.04816e-93
BUB1B	2.13352	2.65669	6.71854e-96	2.37594e-92
KIF11	1.71004	3.05875	1.26264e-95	3.721e-92
GINS1	1.93161	3.16034	7.04399e-94	1.77931e-90
CEP55	2.18869	2.02928	1.63637e-91	3.61678e-88
BUB1	1.93626	3.00693	2.05009e-91	4.02775e-88
ECT2	1.78947	3.6948	1.93635e-90	3.42386e-87
TRIP13	2.07378	2.49187	1.19606e-89	1.92261e-86
ANLN	2.11261	3.56372	1.89176e-89	2.78751e-86
MCM10	2.14803	1.9639	4.12706e-89	5.61343e-86
KIF15	2.19197	1.88755	4.28374e-87	5.41036e-84
TICRR	2.08628	1.41356	1.67269e-84	1.97176e-81
TTK	2.13137	2.41043	2.92777e-84	3.23555e-81
DLGAP5	2.01092	2.60641	7.69637e-84	8.00513e-81
CDCA8	1.80687	3.09061	1.03212e-83	1.01389e-80
KIF18A	2.05526	1.43673	2.34422e-83	2.1816e-80
GTSE1	2.08901	2.39965	2.67992e-83	2.32023e-80
UHRF1	2.17799	2.6431	2.75562e-83	2.32023e-80
KIF18B	2.15782	2.66631	5.72896e-83	4.60452e-80
CENPE	1.86257	2.40592	6.45724e-83	4.96421e-80
PRC1	1.71118	4.20001	8.41414e-82	6.19912e-79
FANCD2	1.62144	2.92914	4.57297e-81	3.23437e-78
NUSAP1	1.6097	4.49861	8.18499e-81	5.56642e-78
RAD54L	2.19826	1.32905	1.12045e-80	7.3377e-78
CLSPN	2.22502	0.942274	3.00861e-80	1.89994e-77
LMNB1	1.57599	4.55263	5.33401e-80	3.25227e-77
CDK1	1.86589	3.92087	8.00124e-80	4.71593e-77
NCAPG	1.93804	3.2979	1.91425e-79	1.09186e-76
ARHGAP11A	1.68269	3.04206	2.45487e-79	1.35647e-76
SGO2	1.61525	2.12674	5.55057e-79	2.9741e-76
KIF2C	2.07736	3.3498	1.11587e-78	5.68803e-76
PLK4	1.61628	1.46965	1.1259e-78	5.68803e-76
MAD2L1	1.56962	3.02529	5.97177e-78	2.93314e-75
PRR11	1.87049	2.60836	8.46891e-78	3.989e-75
MELK	1.87641	2.80524	8.57267e-78	3.989e-75
WDHD1	1.53755	2.12737	4.2257e-77	1.91587e-74
FOXM1	1.98156	4.09437	6.22544e-77	2.75196e-74
FANCI	1.49458	3.66644	2.53173e-76	1.09185e-73
PLK1	1.98243	3.53627	4.34482e-76	1.82917e-73
NCAPH	1.79493	2.54845	5.18958e-76	2.134e-73
RACGAP1	1.37679	3.90346	1.86549e-75	7.49674e-73
NUF2	2.01695	2.72368	6.71403e-75	2.63816e-72
CDC25A	1.93305	2.09876	7.62093e-75	2.92942e-72
CENPF	1.91291	4.58169	1.79325e-74	6.74643e-72
CKAP2L	1.88343	2.28444	5.20474e-74	1.9173e-71
ORC1	1.80071	2.0001	9.23248e-74	3.33161e-71
KIF4A	1.96738	3.49183	1.11001e-73	3.92545e-71
ERCC6L	1.88938	0.665163	1.64529e-73	5.70432e-71
CDCA2	2.05452	1.31855	2.53043e-73	8.60444e-71
MCM2	1.67387	5.06916	3.15602e-73	1.05292e-70
STIL	1.5591	2.17693	5.11405e-73	1.67457e-70
CENPI	1.80626	1.10996	6.17474e-73	1.98512e-70
POLQ	1.89854	1.53041	8.65104e-73	2.73156e-70
MYBL2	2.51913	4.53847	1.43285e-72	4.44486e-70
MKI67	1.8875	4.97604	1.67424e-72	5.10411e-70
SGO1	1.83733	1.59888	3.85506e-72	1.15534e-69
RAD51AP1	1.70235	2.00959	9.366e-72	2.76016e-69
CCNB1	1.70981	4.45948	2.57351e-71	7.45981e-69
CDC6	1.81458	3.74559	2.99143e-71	8.53136e-69
PARPBP	1.60674	1.74835	6.38878e-71	1.79312e-68
MCM4	1.34245	5.57885	8.907e-71	2.46084e-68
HJURP	1.88719	3.03093	1.09991e-70	2.99211e-68
DEPDC1B	2.30594	2.47889	2.22651e-70	5.96501e-68
NCAPD2	1.23017	4.86619	5.99077e-70	1.58103e-67
CCNB2	1.83521	3.35633	9.15046e-70	2.37939e-67
WDR62	1.69314	2.81703	1.05051e-69	2.69205e-67
CDC20	2.16169	4.26992	1.68016e-69	4.24408e-67
KIFC1	1.83594	3.94227	1.37178e-67	3.41631e-65
DNMT1	1.17412	5.26762	3.58631e-67	8.80738e-65
XRCC2	1.76287	1.31652	3.67363e-67	8.89824e-65
MCM6	1.25127	4.96346	4.03613e-66	9.64417e-64
FAM72B	1.90061	-1.00323	1.04773e-65	2.47012e-63
MTFR2	1.75898	0.720964	1.5006e-65	3.49126e-63
HELLS	1.66922	2.89695	1.63665e-65	3.75834e-63
ZWINT	1.52548	4.09544	5.47103e-65	1.24024e-62
GAS2L3	1.52247	2.50226	1.02158e-64	2.28653e-62
CENPK	1.70146	1.44408	1.38896e-64	3.06995e-62
SKA3	1.79803	2.12537	3.95319e-64	8.62967e-62
DEPDC1	2.01246	2.36773	5.48366e-64	1.18246e-61
RAD51	1.60425	1.75477	1.06576e-63	2.27045e-61
CENPA	1.98919	1.69402	1.45076e-63	3.05384e-61
HASPIN	1.76418	-0.230198	2.12483e-63	4.42014e-61
NDC80	1.63232	2.97815	2.66776e-63	5.48503e-61
KNTC1	1.50664	3.65018	3.5152e-63	7.14435e-61
RBL1	1.26702	2.50461	3.67534e-63	7.38493e-61
EZH2	1.31054	3.61321	4.33821e-63	8.6189e-61
KIF20A	1.83116	3.37339	4.74391e-63	9.3202e-61
FANCB	1.67154	-1.01606	1.91809e-62	3.72699e-60
NEK2	1.82164	3.02537	2.86452e-62	5.50548e-60
CDCA4	1.17376	2.72733	4.69278e-62	8.92234e-60
UBE2C	2.0336	3.98207	2.31885e-61	4.36191e-59
SHCBP1	1.9312	2.00407	3.92916e-60	7.3132e-58
ORC6	1.71803	1.71939	4.58455e-60	8.44416e-58
EXO1	1.71716	2.26934	7.38074e-60	1.34543e-57
FBXO5	1.32688	1.9326	4.50159e-59	8.12216e-57
PCLAF	1.59721	3.21518	6.16079e-59	1.10035e-56
SPC25	1.59373	1.70688	8.94448e-59	1.58156e-56
GPSM2	1.31463	2.35723	1.15179e-58	2.01642e-56
KPNA2	1.10736	5.86359	2.36288e-58	4.09612e-56
NCAPG2	1.20901	3.62403	2.85146e-58	4.8951e-56
KIF14	1.71836	2.1935	4.90867e-58	8.34569e-56
SPDL1	1.09078	2.73317	1.35911e-57	2.28875e-55
SKA1	1.92221	2.42998	2.51779e-57	4.19996e-55
FAM72A	1.5187	-0.790737	4.61917e-57	7.63328e-55
DTL	1.68542	3.49317	6.14571e-57	1.00619e-54
CDC7	1.43703	2.11554	1.17303e-56	1.90289e-54
ASPM	1.73405	4.31295	2.41453e-56	3.88124e-54
CCNF	1.31738	3.10525	2.50938e-56	3.99737e-54
OIP5	1.5806	1.14164	3.27408e-56	5.16896e-54
CHAF1B	1.71544	2.70769	5.31866e-56	8.32253e-54
CDCA3	1.64188	2.94851	7.60482e-56	1.17955e-53
KIRREL2	7.13752	1.97014	2.39816e-55	3.65554e-53
ATAD5	1.28439	1.63824	2.47898e-54	3.74645e-52
RRM2	1.54951	4.84748	9.53727e-54	1.42914e-51
CDCA5	1.54835	3.65788	1.08162e-53	1.60717e-51
CDC45	1.58799	2.61719	1.78514e-53	2.6304e-51
PHF19	1.20587	3.61301	2.62434e-53	3.83501e-51
CENPL	1.24879	2.15045	3.78816e-53	5.49035e-51
AURKB	1.83952	3.12019	3.82483e-53	5.49843e-51
TROAP	1.82311	3.21898	2.68207e-52	3.82455e-50
MCM8	1.206	3.03701	3.09462e-52	4.37753e-50
RBPJL	7.9188	1.45071	3.37018e-52	4.72949e-50
E2F2	1.70134	1.48384	3.79602e-52	5.28514e-50
ASF1B	1.65986	3.24766	6.5388e-52	9.03274e-50
E2F8	1.8775	1.75655	1.45874e-51	1.99949e-49
TRIM59	1.48046	1.14664	2.32684e-51	3.15235e-49
PBK	1.72521	2.58729	2.33547e-51	3.15235e-49
CUZD1	3.53654	0.580691	5.26598e-51	7.05402e-49
BARD1	1.29075	1.93056	9.74468e-51	1.29553e-48
CHEK1	1.21466	2.99192	1.05859e-50	1.39686e-48
ESCO2	1.70598	1.21447	1.40107e-50	1.83509e-48
HMGB2	1.14903	5.49285	1.71571e-50	2.23068e-48
SAPCD2	2.07964	1.74004	3.01351e-50	3.88941e-48
GINS4	1.6582	1.56617	1.24542e-49	1.58428e-47
SPIB	3.85639	1.56688	1.35038e-49	1.70553e-47
EME1	1.57408	1.28434	1.36338e-49	1.70973e-47
C18orf54	1.44911	0.584721	2.2219e-49	2.76674e-47
IL11	4.26742	-0.0428932	2.32637e-49	2.87656e-47
MMS22L	1.31822	2.14634	2.46959e-49	3.03245e-47
BRCA2	1.28057	1.68135	2.53398e-49	3.09005e-47
TCF19	1.49013	4.18678	5.96465e-49	7.17462e-47
BRCA1	1.20848	2.98334	1.20173e-48	1.42611e-46
CDKN3	1.59788	3.16095	2.60265e-48	3.06801e-46
CKS2	1.22004	4.15932	4.56372e-48	5.34409e-46
PIF1	1.63797	1.53138	2.47346e-47	2.87735e-45
MMP12	4.02503	1.48533	3.55471e-47	4.10813e-45
KIF20B	1.13076	2.48065	8.83231e-47	1.01411e-44
BLM	1.59745	1.8031	9.34746e-47	1.06633e-44
WDR76	1.45121	2.7233	2.81362e-46	3.16882e-44
DDIAS	1.23589	1.16298	2.8487e-46	3.18802e-44
TACC3	1.31172	4.83411	2.96173e-46	3.29367e-44
BIRC5	1.754	4.63012	3.91386e-46	4.32531e-44
RFC4	1.05414	3.97657	4.62703e-46	5.08169e-44
CRYBB1	3.31259	0.75592	5.31564e-46	5.80192e-44
C5orf34	1.18226	0.717314	1.09645e-45	1.18941e-43
AUNIP	1.44469	-0.143246	1.17997e-45	1.27221e-43
TYMS	1.39025	4.31577	1.19681e-45	1.28254e-43
CCNE2	1.58664	1.17153	1.5086e-45	1.60693e-43
PKMYT1	1.48581	2.63193	1.73033e-45	1.83207e-43
MCM7	1.11809	6.44454	1.80738e-45	1.90227e-43
INCENP	1.08077	3.15825	2.63048e-45	2.7522e-43
ARHGEF39	1.25393	2.38862	2.86934e-45	2.98445e-43
PIMREG	2.27682	0.82321	3.66172e-45	3.78635e-43
PSMC3IP	1.19967	0.916491	5.55659e-45	5.7123e-43
CDCA7	2.79588	2.16788	6.1195e-45	6.25463e-43
RTKN2	1.97053	0.800989	3.39748e-44	3.43281e-42
DMBT1	5.4488	2.495	3.81274e-44	3.83051e-42
HMMR	1.46276	3.14478	1.15701e-42	1.13657e-40
CDT1	1.60236	3.69689	1.56334e-42	1.52724e-40
CENPO	1.14166	2.68707	1.99675e-42	1.92932e-40
NEIL3	1.84719	0.971073	5.85297e-41	5.59417e-39
SMC4	1.41641	4.14999	9.81995e-41	9.18744e-39
ZNF93	1.74347	0.676786	1.08719e-40	1.01177e-38
MTBP	1.09711	1.39028	1.84931e-40	1.7031e-38
SLC7A10	4.68774	1.41431	2.48468e-40	2.26464e-38
UBE2T	1.21006	3.16134	4.73858e-40	4.2968e-38
CHRNA1	4.0965	-0.507317	5.81082e-40	5.21558e-38
CIT	1.24388	2.91126	1.08727e-39	9.70961e-38
MPP2	2.20867	-0.360083	1.23381e-39	1.09629e-37
CENPU	1.29021	3.2891	1.94473e-39	1.69393e-37
C17orf53	1.27568	1.65734	5.01248e-39	4.32345e-37
G6PD	1.76399	5.48902	7.61862e-39	6.50784e-37
RIBC2	2.09054	0.418577	9.18468e-39	7.80786e-37
DSCC1	1.07138	1.99163	4.6312e-38	3.89947e-36
FAM72D	1.68315	-1.15158	4.99738e-38	4.18785e-36
STMN1	1.16155	6.28706	6.14419e-38	5.1246e-36
IL4I1	2.01017	2.12908	9.44968e-38	7.84457e-36
LMNB2	1.01253	4.74768	1.58461e-37	1.30321e-35
GINS3	1.03711	1.88127	1.71537e-37	1.40422e-35
TUBA1B	1.03351	6.48961	1.94729e-37	1.58673e-35
CENPH	1.05716	2.15423	1.97434e-37	1.60139e-35
REG4	3.26873	0.0934915	3.3194e-37	2.68007e-35
CA9	4.22447	4.02559	4.34029e-37	3.47262e-35
CENPM	1.5879	2.82857	7.85776e-37	6.2586e-35
TRAIP	1.2707	1.97402	9.66108e-37	7.66041e-35
SPINDOC	1.02361	3.09485	1.18906e-36	9.38613e-35
MATN4	3.86279	-0.342496	3.1685e-36	2.44652e-34
CDC25C	1.53209	2.2592	6.53519e-36	5.00239e-34
RTL1	6.06209	0.216882	7.81342e-36	5.92948e-34
TET1	1.61379	0.64386	2.8533e-35	2.11097e-33
ZNF90	2.08879	-0.454508	3.20485e-35	2.36118e-33
SPAG5	1.16244	4.85655	4.14807e-35	3.04341e-33
HTR3A	4.5372	0.0118168	6.54233e-35	4.76055e-33
CDH10	5.85603	-1.03044	8.95623e-35	6.46384e-33
RIPPLY3	2.4217	-0.398154	3.87731e-34	2.75335e-32
SOGA1	1.00429	4.097	6.98265e-34	4.91901e-32
VWA5B2	2.27618	-0.82545	8.98985e-34	6.30788e-32
KIF24	1.21098	1.24447	1.20985e-33	8.38927e-32
CNGB1	3.69099	-0.704487	1.33336e-33	9.20958e-32
FABP7	5.47107	-0.509848	1.36581e-33	9.39699e-32
TEX15	4.83824	-1.35944	1.75719e-33	1.20429e-31
CENPW	1.29435	2.65853	2.00911e-33	1.37162e-31
FOXH1	3.16556	-1.059	2.64429e-33	1.79832e-31
CHGA	4.74316	2.48142	4.27426e-33	2.89569e-31
CA3	3.37269	1.54073	5.48942e-33	3.67666e-31
FBXO43	1.42655	0.531616	9.75135e-33	6.50654e-31
H2AFX	1.02783	4.78117	1.39403e-32	9.12933e-31
SEZ6L	3.86081	-0.390644	1.47192e-32	9.60389e-31
PTHLH	2.94533	1.73895	2.00601e-32	1.29928e-30
DNMT3B	1.21585	1.58264	2.6079e-32	1.68295e-30
OLFM4	5.84763	2.5626	3.47031e-32	2.23135e-30
CD1A	2.69992	-1.532	6.37544e-32	4.06969e-30
SLC30A8	4.40511	-1.84374	8.22975e-32	5.23447e-30
RCOR2	2.37837	-0.0993062	8.76865e-32	5.55725e-30
HEPACAM2	3.79747	-2.14369	9.44034e-32	5.94036e-30
JPH3	3.14412	-0.949177	2.03068e-31	1.26431e-29
DDN	2.398	-2.39162	2.64337e-31	1.6173e-29
BCAT1	1.57369	2.8623	2.97535e-31	1.80791e-29
CXCL5	4.01777	2.71867	4.82218e-31	2.89036e-29
E2F7	1.62857	0.98274	6.67419e-31	3.9735e-29
SH3BP1	1.3345	2.98726	7.20364e-31	4.27432e-29
PTTG1	1.43419	4.12905	7.74134e-31	4.57801e-29
TMEM130	3.30122	0.7703	1.68121e-30	9.81092e-29
RECQL4	1.29369	4.46447	1.71073e-30	9.95036e-29
NRM	1.12494	3.77813	3.17215e-30	1.82703e-28
RAB42	1.49329	0.600738	3.41032e-30	1.95783e-28
ZNF738	1.49114	0.500537	3.54528e-30	2.01568e-28
CPA2	6.31961	2.42445	4.54984e-30	2.5703e-28
LGALS14	8.5509	2.18531	5.50435e-30	3.09961e-28
NAALADL1	2.14095	2.74009	6.10119e-30	3.4248e-28
TNFAIP6	2.56902	-0.340071	6.8775e-30	3.83621e-28
RMI2	1.31567	2.80652	1.46929e-29	8.0185e-28
LRP8	1.7114	0.814477	1.94955e-29	1.06068e-27
FAM72C	1.58209	-1.64607	2.40706e-29	1.29366e-27
ZNF107	1.08675	1.81665	3.23875e-29	1.72493e-27
PLBD1	1.7972	3.12198	3.56081e-29	1.8851e-27
ARHGEF2	1.02313	4.84385	5.68929e-29	2.98561e-27
TLR10	2.33794	-0.0870126	5.69025e-29	2.98561e-27
FAM111B	1.30588	2.89489	8.09631e-29	4.21056e-27
MYB	1.6304	-0.528644	8.58218e-29	4.45015e-27
UGT1A7	3.01511	-0.276107	1.01909e-28	5.2689e-27
CRYBA4	4.22625	-1.35842	1.09421e-28	5.62438e-27
B3GALT2	2.67379	0.461761	1.18132e-28	6.05454e-27
LAMP5	3.12288	1.16544	1.63654e-28	8.29148e-27
COL11A2	2.50203	1.71248	4.7787e-28	2.37351e-26
SLC1A5	1.5681	4.67004	7.23455e-28	3.55337e-26
CCNA2	1.48558	3.74849	1.58505e-27	7.55441e-26
FGF8	4.82898	-2.23719	1.67526e-27	7.96289e-26
SLC26A9	3.58453	0.865935	1.89078e-27	8.96319e-26
MYBL1	1.06806	2.04379	2.06231e-27	9.72422e-26
PTGES3L	1.5122	-1.90395	3.43092e-27	1.60067e-25
NT5DC2	1.44575	4.73292	3.51645e-27	1.63626e-25
TEDC2	1.22848	2.33208	3.75362e-27	1.73747e-25
DLL3	3.38495	-2.36094	7.68615e-27	3.50274e-25
ELF4	1.29524	2.4978	7.74636e-27	3.52111e-25
TNP1	7.40131	1.09395	7.90314e-27	3.58316e-25
ZNF714	1.59382	0.575235	8.11492e-27	3.66977e-25
ZNF486	1.71534	0.623045	8.96862e-27	4.03519e-25
SCGB1A1	5.18048	-1.52256	1.31928e-26	5.89078e-25
GBP5	2.04276	3.86658	1.71795e-26	7.63236e-25
NCCRP1	2.70446	-1.04256	2.08406e-26	9.16674e-25
NCEH1	1.45726	3.44804	2.33973e-26	1.02123e-24
MAEL	3.12079	1.64643	2.85967e-26	1.2363e-24
MMD	1.00789	4.12734	3.01276e-26	1.29615e-24
PLEKHB1	2.65483	2.80901	3.07076e-26	1.3147e-24
AURKA	1.07244	4.2661	3.44866e-26	1.47293e-24
PAQR4	1.21695	2.84857	4.14872e-26	1.76341e-24
GCNT1	1.5769	1.46845	4.5424e-26	1.92611e-24
SEMA3E	3.79517	0.821295	5.70558e-26	2.39634e-24
ITPR3	1.91164	3.60879	6.68573e-26	2.79473e-24
SST	8.13883	1.81028	7.10906e-26	2.96468e-24
MEX3A	1.32693	2.73154	7.88615e-26	3.28101e-24
FOXG1	6.05684	-1.96301	1.16705e-25	4.8102e-24
STEAP1B	2.11432	-1.46906	1.48525e-25	6.07919e-24
DZIP1L	1.50284	0.538359	1.66609e-25	6.78799e-24
LAMB4	2.1367	-0.995503	2.05576e-25	8.35632e-24
HAVCR1	3.24513	0.685547	2.4798e-25	1.00338e-23
DRP2	2.19722	-2.43113	2.67774e-25	1.07609e-23
ASRGL1	1.42533	2.86173	2.73603e-25	1.09702e-23
NLRP2	2.54281	0.793326	3.59661e-25	1.4259e-23
ZNF724	1.34445	-1.20417	4.58463e-25	1.80949e-23
SALL3	5.95159	-1.90043	5.01711e-25	1.96702e-23
FCHO1	1.79277	1.5792	5.03829e-25	1.97095e-23
SRSF12	1.43751	0.196419	6.15157e-25	2.38535e-23
NT5DC4	2.0682	-2.48895	7.41867e-25	2.84549e-23
KHDC1	2.07763	-1.81289	8.64042e-25	3.29978e-23
ACRV1	1.45623	-2.64346	9.16386e-25	3.48463e-23
GIPR	2.08474	0.452383	1.18097e-24	4.46196e-23
LCN15	4.21999	-1.39448	1.25617e-24	4.72589e-23
HAPLN1	3.5289	-0.340565	1.65579e-24	6.18978e-23
IMPDH1	1.24791	3.80537	1.65939e-24	6.19017e-23
DUSP9	2.21989	4.82225	2.15957e-24	8.00535e-23
TRIM72	2.66568	-0.819378	2.23387e-24	8.26343e-23
ANKLE1	1.49646	-0.95657	2.2764e-24	8.38569e-23
CLDN6	2.73518	-1.27429	2.51648e-24	9.23163e-23
CLIC3	1.93131	0.536641	2.6196e-24	9.57021e-23
SPHK1	2.05885	4.39946	3.31144e-24	1.20232e-22
CD177	2.80402	-0.183895	3.8989e-24	1.40408e-22
MYBPC2	2.64792	-1.76724	4.03464e-24	1.45001e-22
TKTL1	3.56725	1.50405	4.31393e-24	1.54724e-22
PKM	1.44791	7.48117	4.67288e-24	1.66249e-22
ANO9	1.83357	2.30853	6.23774e-24	2.18407e-22
TDRD5	3.45234	-1.25167	7.78117e-24	2.7191e-22
NUDT11	2.66741	-1.46986	1.06142e-23	3.63721e-22
PRR20G	4.37577	-3.00516	1.0895e-23	3.71902e-22
FREM1	2.76672	0.518719	1.29644e-23	4.3915e-22
SLC6A15	5.03919	-0.425869	1.59536e-23	5.37316e-22
CHIT1	2.91639	2.78184	1.62425e-23	5.46008e-22
MCUB	1.23712	2.03538	2.48374e-23	8.25518e-22
MUCL1	5.13385	1.36183	2.50593e-23	8.31328e-22
NFE2L3	1.15659	2.94759	2.86832e-23	9.47993e-22
FABP5	1.16825	2.75096	4.47054e-23	1.46115e-21
SV2A	1.53785	0.894815	5.11774e-23	1.6604e-21
MCEMP1	2.461	-2.08336	5.25083e-23	1.69735e-21
KEL	2.80426	1.87093	6.19052e-23	1.98658e-21
NKAIN4	2.742	-2.1618	6.29511e-23	2.01649e-21
SPTSSB	2.57166	0.643576	8.34553e-23	2.65884e-21
GPR84	1.86332	-1.39801	8.7891e-23	2.7901e-21
CSF3R	1.45766	2.62194	1.067e-22	3.37506e-21
LIN28A	4.35697	-1.83225	1.13514e-22	3.58e-21
HMGA1	1.01968	6.39636	1.38e-22	4.32646e-21
MYLK2	1.55783	-2.17809	2.30585e-22	7.10673e-21
LRP12	1.31514	2.18322	2.41396e-22	7.39752e-21
FER1L5	1.87176	-1.48849	2.60649e-22	7.95993e-21
FKBP10	1.58489	4.96848	3.08588e-22	9.35926e-21
PLA2G7	1.45403	2.97446	3.19803e-22	9.66626e-21
CRLF1	1.95081	1.62001	4.33486e-22	1.29914e-20
IGF2BP3	2.34851	1.92956	4.9036e-22	1.4671e-20
NEFH	1.9604	0.208424	5.00588e-22	1.49517e-20
PSMA8	3.53733	-2.72846	5.76939e-22	1.70308e-20
CALB1	2.42871	-0.852278	6.14878e-22	1.81205e-20
TDRD9	2.55679	-0.0687408	7.24634e-22	2.12487e-20
MTCL1	1.56131	2.56752	7.26321e-22	2.12629e-20
DPF1	1.58537	-2.09799	9.16519e-22	2.66544e-20
GPR50	6.48559	0.508561	9.54681e-22	2.76732e-20
SIX2	2.52068	0.285717	1.09058e-21	3.13555e-20
LEFTY2	2.69458	-2.50001	1.11308e-21	3.18988e-20
ZDHHC13	1.12763	2.15758	1.1375e-21	3.24932e-20
EPHB3	1.82499	1.44045	1.50504e-21	4.25114e-20
CD7	1.71911	3.49518	1.51735e-21	4.27906e-20
LHX8	5.86518	-2.02316	1.80932e-21	5.05408e-20
GPR19	1.21793	-0.880691	2.09305e-21	5.80995e-20
CXCL17	2.78256	1.45306	2.40087e-21	6.63315e-20
TTYH1	2.46504	1.94252	2.41504e-21	6.66189e-20
CDCA7L	1.15661	2.65499	2.77764e-21	7.6502e-20
UGT1A8	2.51032	-1.11418	3.26264e-21	8.90278e-20
RGS17	1.37963	-1.00895	3.32915e-21	9.05632e-20
NDRG1	1.21394	7.90689	3.45253e-21	9.37752e-20
MS4A15	3.86757	-3.30762	4.26376e-21	1.14403e-19
NLGN1	2.82715	-1.20569	4.2728e-21	1.14472e-19
TMEM35A	2.17838	-2.36692	4.49944e-21	1.20362e-19
DMRTB1	5.12663	-2.06633	4.58904e-21	1.22573e-19
GABRA4	4.00353	-3.29165	5.31536e-21	1.40698e-19
DSG2	1.37223	5.19835	5.64356e-21	1.48939e-19
SCG3	2.64244	-1.45165	5.71483e-21	1.50371e-19
IGSF1	2.09594	3.20516	6.96292e-21	1.82516e-19
TMEM155	2.56991	-1.93224	8.13599e-21	2.11871e-19
ELOVL4	1.8176	-0.841802	8.5112e-21	2.21316e-19
CPA1	4.84213	2.34621	1.07045e-20	2.75512e-19
LY6K	2.83284	0.560463	1.19846e-20	3.06673e-19
PIANP	2.01506	-2.21399	1.25675e-20	3.21126e-19
PRSS1	5.82546	2.81705	1.39619e-20	3.55214e-19
RFLNA	2.56302	1.53356	1.61895e-20	4.10119e-19
CNTNAP1	1.23203	2.04054	1.81e-20	4.56317e-19
XAGE2	4.61316	-2.33117	1.81164e-20	4.56317e-19
ZNF711	1.76128	0.976016	1.82257e-20	4.58418e-19
ATP1A3	1.8815	-0.703045	1.83511e-20	4.60916e-19
TNFRSF11A	1.29127	1.73051	1.98498e-20	4.9785e-19
ESPL1	1.14824	3.4549	2.28281e-20	5.66125e-19
CALCR	2.54906	-1.70479	2.51144e-20	6.20213e-19
ZNF85	1.18361	0.496793	2.58373e-20	6.36288e-19
APCDD1L	2.91606	-1.84628	2.64498e-20	6.49208e-19
KIF3C	1.25193	2.01629	2.88948e-20	7.07643e-19
GRM4	2.51587	-2.22121	3.24875e-20	7.91445e-19
ST6GALNAC5	2.17125	-1.38657	5.55945e-20	1.33563e-18
TM4SF19	1.98616	-1.24715	5.68286e-20	1.36158e-18
FGF5	4.32294	-2.86132	7.77041e-20	1.8344e-18
TKTL2	3.47912	-3.75898	7.8183e-20	1.84324e-18
SLAMF7	1.49601	2.85166	9.73024e-20	2.27279e-18
ANKRD18B	2.4099	-2.11483	9.75118e-20	2.27468e-18
CNIH2	1.20781	-0.675452	1.10688e-19	2.56511e-18
SBK1	1.473	0.770382	1.11903e-19	2.58988e-18
LHFPL3	3.06975	-2.25202	1.13593e-19	2.62213e-18
EFHC2	2.36034	-1.98062	1.24305e-19	2.85449e-18
FFAR2	1.64007	-0.959773	1.27267e-19	2.91493e-18
SLC6A14	3.67886	-0.202289	1.35347e-19	3.08802e-18
SSTR3	2.54969	-1.44003	1.46749e-19	3.33524e-18
TMEM132A	1.54892	3.9233	1.5258e-19	3.45888e-18
ARMC3	2.47666	-3.12343	1.58736e-19	3.59382e-18
CPNE6	2.85803	0.146137	1.65686e-19	3.73681e-18
SLFN13	1.75834	2.87496	1.72664e-19	3.88922e-18
ZNF695	2.36106	-1.49452	1.85815e-19	4.17482e-18
TUBB3	1.93525	-1.20216	2.26666e-19	5.02245e-18
SLC22A8	3.71694	0.0396474	2.41982e-19	5.33507e-18
CASP5	1.49484	-2.63447	2.68695e-19	5.90927e-18
FOXJ1	2.62313	1.66395	3.10266e-19	6.74909e-18
ZNF492	2.16854	-1.86447	3.10316e-19	6.74909e-18
CXorf67	3.91333	-1.52265	3.16965e-19	6.88523e-18
PFKFB4	1.14029	2.1106	4.03287e-19	8.67508e-18
STRIP2	1.36826	1.25345	4.12671e-19	8.84467e-18
ZNF519	1.00763	0.290595	4.41962e-19	9.43812e-18
CNTNAP5	3.15109	-3.4009	4.44109e-19	9.47254e-18
SLC35F2	1.46097	1.00948	5.20829e-19	1.10159e-17
SPINK4	3.52708	-1.4603	6.44009e-19	1.35242e-17
AXDND1	1.58784	-1.95087	7.40432e-19	1.54391e-17
CD207	2.02357	-0.446088	7.64762e-19	1.59276e-17
TRPA1	2.31499	-1.8767	9.99237e-19	2.0631e-17
NPHS2	3.58782	-3.88163	9.99931e-19	2.0631e-17
IL2RG	1.32985	4.34011	1.0291e-18	2.12081e-17
C12orf75	1.56147	3.71662	1.05238e-18	2.16627e-17
MMP9	1.70866	4.23447	1.13266e-18	2.32339e-17
CYP24A1	3.34113	-2.51157	1.16054e-18	2.37509e-17
ADAMDEC1	1.94716	0.811048	1.1694e-18	2.39044e-17
L1TD1	2.22477	-2.83658	1.19697e-18	2.44116e-17
FCGBP	1.65271	3.70383	1.24864e-18	2.53776e-17
RNASE2	2.00297	-0.781422	1.32479e-18	2.68328e-17
IL12A	1.32472	-1.84966	1.55147e-18	3.12095e-17
SPOCD1	1.64101	-0.376052	1.80645e-18	3.6174e-17
TMSB15A	1.70639	-1.99733	1.93568e-18	3.8587e-17
MAMSTR	1.11497	0.558004	2.01576e-18	4.00929e-17
AFP	3.00879	9.46135	2.09235e-18	4.15695e-17
RHOXF2	4.38571	-2.0499	2.33506e-18	4.6184e-17
RUNDC3A	1.58047	-0.876942	2.45908e-18	4.84743e-17
CLPS	6.78823	2.14314	2.46408e-18	4.85187e-17
DOC2A	1.61907	-1.22026	2.56117e-18	5.00958e-17
TRPC1	1.12233	0.81808	2.57269e-18	5.02656e-17
AIM2	1.68255	-0.545506	2.71097e-18	5.28506e-17
IL21R	1.4868	0.319022	2.84693e-18	5.53789e-17
PRDM13	3.69491	-3.86829	2.8976e-18	5.63026e-17
ZNF66	1.46621	-1.36819	3.18635e-18	6.1575e-17
PLAUR	1.18948	2.8328	3.43248e-18	6.62588e-17
CBX2	1.17153	2.44581	3.59314e-18	6.92091e-17
EGLN3	1.60441	3.35141	4.05398e-18	7.74946e-17
PLA2G2D	2.2065	1.47196	4.28221e-18	8.16808e-17
LYPD6	1.95248	0.0193248	4.70228e-18	8.91165e-17
SLC16A3	1.38799	4.67099	4.99097e-18	9.42846e-17
TMEM158	1.6806	0.597574	5.20185e-18	9.79544e-17
ST18	2.33175	-1.53936	5.39407e-18	1.01466e-16
SERPINB4	5.0071	-1.20481	5.54713e-18	1.04234e-16
VSIG1	2.50725	1.95414	5.70492e-18	1.06858e-16
REG3G	6.46642	3.05625	5.85139e-18	1.0937e-16
CYP2W1	1.76581	-0.980475	6.07263e-18	1.12985e-16
ZC3HAV1L	1.46564	-0.533885	6.07674e-18	1.12985e-16
FAM24B	1.31363	-0.700327	6.46299e-18	1.19789e-16
SPC24	1.02292	3.56343	6.80984e-18	1.25822e-16
ZNF296	1.23303	0.532466	7.87518e-18	1.44449e-16
CDX2	2.78484	-1.31869	8.17993e-18	1.49728e-16
POU2AF1	1.68662	1.41081	8.74e-18	1.59815e-16
CGAS	1.0561	1.01645	9.19765e-18	1.67836e-16
CYP26B1	1.91839	1.58525	9.72539e-18	1.771e-16
DNM1	1.46278	2.80209	1.00384e-17	1.82612e-16
DEFA5	6.61907	-1.92392	1.02666e-17	1.86188e-16
CCDC183	1.20255	0.731436	1.07516e-17	1.94586e-16
B3GALNT1	1.00365	1.46202	1.07942e-17	1.95156e-16
CXorf57	1.08841	1.48491	1.14733e-17	2.06801e-16
NEUROD1	4.4301	-3.21289	1.15612e-17	2.08172e-16
CACNG7	3.96104	-2.99088	1.20452e-17	2.16446e-16
NTNG1	3.12619	-2.70207	1.37236e-17	2.4536e-16
ZNF239	1.46176	0.691007	1.4112e-17	2.52049e-16
FAM216B	3.83724	-3.02277	1.41674e-17	2.52784e-16
TFAP2E	1.28572	-1.10482	1.59822e-17	2.82598e-16
BIRC7	2.38213	-0.304006	1.62229e-17	2.86567e-16
MFAP2	1.72385	1.50006	1.71022e-17	3.01798e-16
PLEKHG4	1.59302	1.64744	1.7783e-17	3.12254e-16
UGT8	2.45803	-0.602775	1.91167e-17	3.33684e-16
TTLL6	1.69768	-1.17822	2.08736e-17	3.63274e-16
IGSF3	1.29184	3.9116	2.10411e-17	3.65829e-16
XKR7	3.12294	-3.44414	2.15169e-17	3.73368e-16
KRTAP4-1	3.48916	-3.75697	2.48632e-17	4.28908e-16
PRSS2	4.45635	2.90003	2.62161e-17	4.50927e-16
FFAR4	1.14604	-0.492406	2.91795e-17	4.98986e-16
GPC2	1.15781	-1.2503	2.94067e-17	5.02385e-16
TCF24	2.74563	-3.36831	3.0372e-17	5.17876e-16
CDCP1	1.75673	2.23512	3.64507e-17	6.17358e-16
PDGFRL	1.14048	0.877551	3.68575e-17	6.2365e-16
PKIB	1.61857	3.08538	3.75721e-17	6.35133e-16
LEFTY1	2.01633	0.68247	3.90474e-17	6.58184e-16
LILRB4	1.11112	2.68663	3.92722e-17	6.61344e-16
E2F1	1.12269	4.42471	3.95728e-17	6.65772e-16
B3GNT7	1.6063	1.92469	3.99202e-17	6.70979e-16
TRH	3.29879	-3.24083	4.00308e-17	6.72198e-16
SEZ6	2.92536	2.86731	4.38842e-17	7.32039e-16
HPSE2	2.13272	-2.49097	4.7342e-17	7.8749e-16
MIXL1	1.98928	-2.59245	5.37144e-17	8.89305e-16
KIAA1324	1.73983	1.78919	5.41447e-17	8.95239e-16
CACNG6	3.12151	-3.52001	5.43329e-17	8.97026e-16
TFF1	3.67369	1.60803	5.63798e-17	9.29951e-16
PLSCR5	5.12169	-3.26677	5.74217e-17	9.45373e-16
SALL4	1.94621	0.841324	5.89609e-17	9.69811e-16
HOXD1	2.27809	-1.79088	6.06409e-17	9.95591e-16
SERPINB7	4.61986	-2.02158	6.35968e-17	1.04026e-15
IKBKE	1.00644	2.79231	6.40956e-17	1.04745e-15
PPP2R2B	1.61808	0.507394	6.84264e-17	1.1141e-15
SVOPL	2.31854	-3.12163	7.07529e-17	1.14987e-15
PLEK	1.1004	3.54033	7.11672e-17	1.15554e-15
PRR35	3.88563	-3.41779	7.98048e-17	1.29222e-15
SORCS3	3.65273	-2.61508	8.02438e-17	1.29814e-15
ARID3A	1.3851	4.24091	8.23721e-17	1.33014e-15
DUSP13	2.64148	-1.00913	9.01977e-17	1.44989e-15
DPYSL5	3.01002	-2.66385	9.16264e-17	1.46619e-15
MRLN	3.17701	-2.84839	9.19651e-17	1.47028e-15
MMP13	3.44035	-2.14646	9.97382e-17	1.58168e-15
IBSP	2.84937	-0.269385	1.1618e-16	1.82442e-15
SPANXB1	3.49143	-3.59943	1.17493e-16	1.8434e-15
CHRM1	3.16519	-2.09593	1.19092e-16	1.86518e-15
KLK1	2.21338	-2.52343	1.24428e-16	1.94358e-15
NXPE4	3.70882	-3.48614	1.37875e-16	2.14605e-15
DBN1	1.1244	4.77766	1.44833e-16	2.2484e-15
ERVV-1	3.38057	-3.9156	1.48995e-16	2.30897e-15
SERPINB3	4.68887	-0.492303	1.51318e-16	2.34291e-15
ZNF257	1.52163	-0.211819	1.54643e-16	2.3902e-15
HOXB9	2.79847	-0.824709	1.64846e-16	2.53902e-15
HPDL	1.47875	-0.865467	1.69403e-16	2.60241e-15
SYNGR3	1.70703	-0.301312	1.90111e-16	2.91043e-15
COLCA2	1.29333	1.55236	2.13148e-16	3.25465e-15
CELF3	1.94003	-2.92087	2.16987e-16	3.30755e-15
KCNV1	3.27604	-3.79503	2.29363e-16	3.49018e-15
APLP1	1.81093	2.15549	2.43462e-16	3.69202e-15
POU3F2	2.06986	-1.83455	2.6205e-16	3.95693e-15
CCDC136	1.24995	-1.24027	2.67724e-16	4.03572e-15
PIP5KL1	1.23986	-1.39588	2.68228e-16	4.03986e-15
COX8C	3.01342	-2.96556	2.7408e-16	4.11748e-15
GDPD3	1.07853	0.742346	3.73513e-16	5.49913e-15
FZD1	1.07038	3.03421	3.75439e-16	5.52289e-15
SEMA4A	1.00878	1.85535	4.02881e-16	5.90692e-15
CRYBA2	3.22089	-1.264	4.05583e-16	5.93669e-15
BRDT	3.55285	-1.14381	4.77576e-16	6.92741e-15
KCNA1	3.76724	-3.2009	4.95818e-16	7.17435e-15
SPAG17	1.95699	-2.30899	4.9766e-16	7.19511e-15
CCK	3.5232	-1.71263	5.19256e-16	7.48287e-15
CCDC74B	1.74864	-1.74058	5.58349e-16	8.02009e-15
SEMA3A	1.59467	0.407121	5.76704e-16	8.27702e-15
PDCD1	1.65167	1.35109	5.83041e-16	8.35441e-15
HMX2	3.39576	-3.38784	6.78537e-16	9.66014e-15
OPRD1	1.35245	-1.41065	6.79748e-16	9.66959e-15
TLDC2	1.13094	1.51702	7.67578e-16	1.08232e-14
CCDC13	1.99931	1.50666	8.05031e-16	1.13062e-14
KIF5A	1.75478	-1.78368	8.28604e-16	1.16189e-14
LCTL	1.19566	-1.93678	8.71233e-16	1.21973e-14
FCGR1A	1.27977	0.787806	9.53489e-16	1.32962e-14
FRAS1	2.03837	3.33222	9.78783e-16	1.36274e-14
ERVW-1	2.25762	-2.81381	1.05082e-15	1.46188e-14
SCGB2A2	4.34394	-2.53217	1.0965e-15	1.52185e-14
STARD6	2.18293	-3.54141	1.1477e-15	1.59041e-14
BRS3	2.70644	-3.55675	1.32604e-15	1.819e-14
ERICH4	2.38479	-2.65618	1.35251e-15	1.85244e-14
ZNF681	1.27503	0.782614	1.3947e-15	1.90728e-14
LYPD6B	2.54915	0.484593	1.52834e-15	2.08359e-14
COX6B2	1.88897	-2.12486	1.73488e-15	2.34706e-14
CLPSL1	4.43628	-2.89067	1.80246e-15	2.42921e-14
RNFT2	1.10184	1.0497	2.15702e-15	2.88069e-14
FAM171A2	1.16878	0.494437	2.26953e-15	3.02638e-14
SLC6A6	1.29725	3.4677	2.30596e-15	3.07033e-14
ZIK1	1.21717	0.466413	2.3827e-15	3.16774e-14
PDZD7	1.03802	-1.17344	2.52585e-15	3.34296e-14
PRELID3A	1.20637	-0.808229	2.58659e-15	3.41825e-14
DLX5	2.26466	-0.953189	2.61846e-15	3.4552e-14
LRRC1	1.14313	3.42639	2.98877e-15	3.91462e-14
CRH	3.47182	-3.04635	3.12306e-15	4.08145e-14
CALHM3	2.24444	-4.04691	3.27248e-15	4.26411e-14
CDH17	2.74776	1.13265	3.42409e-15	4.44202e-14
KCNK2	2.96633	-0.808181	3.44901e-15	4.47107e-14
OR13A1	2.36365	-3.1183	3.47688e-15	4.5006e-14
GJB6	2.86301	-0.341071	3.63883e-15	4.69649e-14
CLEC2L	2.96077	0.307482	4.47734e-15	5.70377e-14
ABCC1	1.02697	3.96069	4.50703e-15	5.73745e-14
SYNGR4	1.5072	-1.53442	4.55213e-15	5.77408e-14
ZNF280B	1.62152	-1.42239	4.57448e-15	5.79827e-14
CHRNA5	1.28885	-1.07768	4.72013e-15	5.97006e-14
ACTN3	1.68627	-2.80481	4.95192e-15	6.2409e-14
ARNT2	1.62645	2.24831	5.02189e-15	6.31851e-14
MYH6	3.00075	-3.17882	5.24796e-15	6.5952e-14
PLAC1	2.20886	-3.114	5.36434e-15	6.73376e-14
UBASH3B	1.06703	1.83042	5.54648e-15	6.95552e-14
HLA-DQB2	1.31978	2.69541	5.91958e-15	7.4129e-14
MELTF	1.41741	3.46161	6.2649e-15	7.81764e-14
FOXI1	2.98306	-3.97825	6.27022e-15	7.81877e-14
CAPG	1.06617	4.99561	6.29564e-15	7.84492e-14
FUT7	1.42641	-1.44303	6.41195e-15	7.97862e-14
ELOVL7	1.72692	3.23473	6.53823e-15	8.11861e-14
TRIM67	1.35681	-0.942602	6.95395e-15	8.6046e-14
BANK1	1.6716	-0.234468	7.03612e-15	8.70018e-14
C2orf15	1.08389	-0.463024	7.23199e-15	8.93613e-14
NCF1	1.06745	0.494725	7.98015e-15	9.79216e-14
ZPLD1	2.95669	1.00592	8.03836e-15	9.85675e-14
MAB21L1	2.09284	-2.63257	9.14714e-15	1.11161e-13
ZNF43	1.08624	2.01345	9.93089e-15	1.20355e-13
CBLN2	3.2326	-2.20545	1.2298e-14	1.47326e-13
EFNA5	1.9548	1.63282	1.41709e-14	1.68281e-13
HS3ST3A1	1.60352	-0.938036	1.47308e-14	1.74578e-13
CD38	1.33918	2.32075	1.50585e-14	1.78342e-13
LCNL1	2.43107	-0.316676	1.57943e-14	1.86681e-13
P2RY6	1.19217	1.36622	1.60046e-14	1.88914e-13
SOX4	1.12805	5.1899	1.66336e-14	1.95816e-13
RDM1	1.11136	-0.0935419	1.67041e-14	1.96384e-13
SALL2	1.41551	2.2623	1.68588e-14	1.98071e-13
IL1A	1.39129	-3.55287	1.6975e-14	1.99304e-13
CLDN18	2.33865	-0.284418	1.96205e-14	2.28996e-13
SCUBE3	1.14763	-0.645992	2.06069e-14	2.40033e-13
SIGLEC10	1.03229	1.26899	2.06319e-14	2.40167e-13
SMC1B	1.69844	0.262411	2.12239e-14	2.46733e-13
ZG16B	1.93946	1.02336	2.16176e-14	2.51144e-13
CTXN1	1.50707	-0.044592	2.20726e-14	2.56262e-13
SYCP2	1.24424	-0.427524	2.28235e-14	2.64286e-13
GAREM2	1.17029	1.40573	2.34185e-14	2.70467e-13
HMGA2	2.81521	1.74466	2.40352e-14	2.76866e-13
TEKT2	1.6295	-2.43932	2.45332e-14	2.81869e-13
AGR2	3.1376	4.97592	2.64032e-14	3.02176e-13
BEND4	1.9914	-2.47296	2.75535e-14	3.14527e-13
FAXC	1.95916	-1.35901	2.76207e-14	3.14684e-13
MLLT11	1.24712	2.69519	2.8106e-14	3.198e-13
HPCA	1.58097	-3.09551	2.87541e-14	3.26335e-13
NPAS1	1.36815	-0.0495387	2.88169e-14	3.26838e-13
COL9A2	1.39094	2.12972	3.03062e-14	3.42849e-13
RASGEF1A	1.69457	1.05199	3.04111e-14	3.43597e-13
TUBAL3	2.58228	-3.0338	3.11596e-14	3.5138e-13
RAB39A	1.23914	-2.51618	3.25412e-14	3.66259e-13
PAFAH1B3	1.01567	4.23596	3.36385e-14	3.77409e-13
RNF151	1.95815	-3.25656	3.45691e-14	3.86868e-13
CASKIN1	1.70042	-1.53223	3.47599e-14	3.88756e-13
NRSN2	1.1814	3.75081	3.50957e-14	3.91769e-13
RAVER2	1.02502	2.67437	3.53901e-14	3.94806e-13
DUOX2	2.60726	5.01861	3.65507e-14	4.0724e-13
FBXO41	1.14138	1.05774	3.65806e-14	4.07316e-13
COL11A1	2.37569	1.6901	3.81607e-14	4.24376e-13
C7orf61	1.3405	-2.08969	5.06969e-14	5.56784e-13
TMEM51	1.01966	2.87449	5.10455e-14	5.59917e-13
TSPY3	4.29239	-3.58354	5.20981e-14	5.70402e-13
NFE4	2.79563	-2.02744	5.35099e-14	5.85134e-13
ATOH1	3.84235	-3.21543	5.38019e-14	5.876e-13
NGB	2.95538	-3.81345	5.40374e-14	5.8927e-13
PRTG	1.5327	-0.667287	5.40548e-14	5.8927e-13
TREM2	1.12732	2.456	5.6625e-14	6.15393e-13
S100A11	1.03	6.10333	6.03764e-14	6.52553e-13
TNFRSF13C	1.28134	-0.375275	6.04896e-14	6.53376e-13
C10orf55	1.34599	-2.70498	6.14349e-14	6.62777e-13
CTSV	1.86853	2.48136	6.20876e-14	6.69002e-13
WNT6	1.76321	-0.493828	6.2488e-14	6.72497e-13
ANKRD7	2.15644	-3.37828	6.33272e-14	6.807e-13
AMTN	3.24892	-3.9803	6.51481e-14	6.9815e-13
FBLN1	1.29244	5.57739	6.56172e-14	7.02326e-13
ZNF556	1.84546	-1.67298	6.7949e-14	7.26844e-13
EIF2S3B	1.08616	-1.93505	6.8105e-14	7.28073e-13
STRA6	1.83256	-0.0565653	6.90549e-14	7.37336e-13
RHOF	1.01817	0.377061	7.30302e-14	7.76501e-13
ZNF229	1.29545	1.08915	7.80403e-14	8.25304e-13
CD79A	1.71905	1.68964	7.81396e-14	8.25367e-13
NAT16	1.94586	-1.3422	7.84835e-14	8.28505e-13
XKR5	1.92929	-3.54252	8.08314e-14	8.51258e-13
TAC1	3.78836	-2.10431	8.56393e-14	8.99212e-13
SLAMF8	1.00844	2.79009	8.85046e-14	9.27646e-13
CBARP	1.04375	-1.0418	9.12066e-14	9.53829e-13
RBP2	2.42302	0.217203	9.12185e-14	9.53829e-13
MCOLN3	2.09722	1.16804	9.54144e-14	9.95349e-13
GAL3ST1	1.61844	4.15221	9.69027e-14	1.01028e-12
RXFP4	2.14586	-3.21547	9.89456e-14	1.03036e-12
SLC25A24	1.08079	2.58003	1.01424e-13	1.05492e-12
GPR1	1.96156	-1.65794	1.02271e-13	1.06312e-12
PASD1	4.23682	-2.60042	1.0787e-13	1.11869e-12
MUC2	3.06995	-0.519772	1.0894e-13	1.12846e-12
KLHL14	1.98554	-2.79012	1.10332e-13	1.1422e-12
MAPK13	1.34609	4.19534	1.22097e-13	1.25812e-12
CLEC6A	2.01017	-4.0643	1.24704e-13	1.28273e-12
MLF1	1.28584	0.446608	1.30008e-13	1.33341e-12
FAM81A	1.14162	0.220161	1.31515e-13	1.34652e-12
TSPYL6	3.0882	-3.61358	1.35056e-13	1.38118e-12
APOL4	1.01124	1.96731	1.51288e-13	1.5374e-12
NEB	1.47177	4.45262	1.52316e-13	1.54607e-12
NXPE1	2.70156	-4.08203	1.73279e-13	1.74981e-12
ENO2	1.26001	2.54304	1.78173e-13	1.79615e-12
FAM3D	1.80908	-1.71239	1.80865e-13	1.82002e-12
MAPK15	1.86512	-0.0787449	1.82839e-13	1.83795e-12
ATCAY	2.15384	-3.19606	1.85102e-13	1.85754e-12
PTF1A	3.43752	-2.15515	1.89557e-13	1.89901e-12
ZNF578	1.30933	-2.30176	1.90862e-13	1.91056e-12
GFY	2.23168	-3.43126	1.90926e-13	1.91056e-12
IGDCC4	1.64489	0.493875	2.05587e-13	2.05378e-12
EPHX4	1.1388	-1.50698	2.17746e-13	2.16912e-12
A4GNT	2.70281	-0.8911	2.22173e-13	2.20824e-12
TIFAB	1.24912	-1.24847	2.25423e-13	2.23928e-12
CRYGS	1.10418	1.48056	2.31586e-13	2.29664e-12
ZNF280A	2.55233	-3.58219	2.32661e-13	2.30472e-12
GRIA4	1.99123	-3.34859	2.37266e-13	2.3477e-12
DMC1	1.29843	-0.972729	2.407e-13	2.37769e-12
CAPN6	2.53018	2.13697	2.73533e-13	2.68402e-12
CDH6	1.25684	3.25877	2.75732e-13	2.70269e-12
ZBED2	1.68467	-1.27872	2.75741e-13	2.70269e-12
ZFP42	3.54644	-3.66865	2.81596e-13	2.75703e-12
TIGIT	1.24868	1.46205	2.8451e-13	2.78247e-12
SEMA6A	1.23406	4.03799	2.8663e-13	2.80011e-12
HOXB8	2.03442	-2.24076	2.88047e-13	2.81239e-12
TRIM46	1.09345	-0.686605	2.94046e-13	2.86464e-12
TCEAL2	2.65181	-1.6555	3.0014e-13	2.92079e-12
ZNF737	1.07133	0.331386	3.03063e-13	2.94761e-12
CREB3L1	1.53076	2.90115	3.05154e-13	2.96632e-12
GRIK1	1.24703	-1.704	3.07883e-13	2.98955e-12
RASSF9	1.58508	1.53378	3.87894e-13	3.71748e-12
LPAR2	1.12483	2.25737	3.91699e-13	3.75191e-12
KCNH3	1.52337	-0.0689616	4.07158e-13	3.89155e-12
PHOX2A	4.00721	-3.17148	4.12384e-13	3.93725e-12
PLEKHH2	1.2757	1.09035	4.2171e-13	4.02194e-12
ELAVL4	1.21755	-2.71386	4.35432e-13	4.14386e-12
SP140	1.09171	1.34452	4.44621e-13	4.22677e-12
FEZF2	4.22357	-3.55498	4.52077e-13	4.28613e-12
DRD4	1.32813	0.616466	4.62667e-13	4.38418e-12
CLCA1	4.70924	-2.3571	5.20984e-13	4.91309e-12
ZNF730	1.72281	-2.45889	5.36922e-13	5.05175e-12
MAGEA4	4.22059	0.572318	5.37116e-13	5.05175e-12
ATP8A2	1.71202	-0.287771	5.37428e-13	5.052e-12
RLN3	2.6643	-3.3325	5.46823e-13	5.13485e-12
MMP10	2.13995	0.383282	5.7028e-13	5.3466e-12
CCNJL	1.33464	0.517522	5.88653e-13	5.50426e-12
SLC10A4	1.67266	-2.82153	6.17714e-13	5.76685e-12
PACSIN1	1.50793	1.43036	6.40758e-13	5.96624e-12
OTX2	3.08158	-4.16871	6.47635e-13	6.0271e-12
TCEAL5	2.98413	-3.38778	6.62242e-13	6.15656e-12
STK31	1.46024	-1.21136	6.63558e-13	6.16554e-12
RBFOX1	2.4102	-3.48357	6.71864e-13	6.23617e-12
ENTPD2	1.0903	2.27557	7.19843e-13	6.63968e-12
BTN1A1	1.76221	-3.66797	7.2378e-13	6.67251e-12
VWDE	2.34916	-1.34783	7.29946e-13	6.72169e-12
KLK6	2.92461	-1.74808	7.30255e-13	6.72169e-12
OTX1	1.28223	0.466329	7.42076e-13	6.81985e-12
NKX6-3	4.15074	-0.846849	7.68839e-13	7.06214e-12
NPTX2	2.19227	3.7084	7.96145e-13	7.3052e-12
UGT1A10	2.73715	0.477192	7.96541e-13	7.3052e-12
TLR8	1.17184	0.310239	8.17861e-13	7.48909e-12
NR0B1	3.04196	-0.171475	8.3324e-13	7.6182e-12
C19orf33	1.77163	1.05285	8.33254e-13	7.6182e-12
GDF10	2.2533	-0.135689	8.4751e-13	7.74453e-12
PRSS21	2.32173	-0.353659	8.52456e-13	7.7857e-12
STYK1	1.59379	-2.24117	8.68783e-13	7.92664e-12
FAM57B	1.18644	-1.72124	9.2322e-13	8.40163e-12
TTC29	3.0246	-3.04048	9.42322e-13	8.56666e-12
CREG2	1.19917	-1.70151	9.52899e-13	8.64947e-12
HID1	1.00801	3.92544	9.8586e-13	8.92574e-12
C14orf39	2.46386	-3.92854	1.00605e-12	9.09455e-12
PMAIP1	1.27433	0.112095	1.0071e-12	9.09941e-12
FHOD3	1.67188	1.31988	1.1068e-12	9.95696e-12
UAP1L1	1.17968	3.1582	1.10708e-12	9.95696e-12
UGT3A2	1.80207	1.18193	1.1118e-12	9.99431e-12
LRRIQ1	2.13221	-2.98393	1.12783e-12	1.01281e-11
SHISAL2A	1.4924	-0.287435	1.15811e-12	1.03632e-11
ZNF670-ZNF695	1.28584	-3.04628	1.22424e-12	1.09384e-11
FRG2	3.9643	-3.7046	1.24181e-12	1.10841e-11
CELF4	1.44753	-1.30742	1.31517e-12	1.17212e-11
HCN4	2.20465	-1.5096	1.33663e-12	1.19004e-11
PTGES3L-AARSD1	1.43496	-3.9707	1.34848e-12	1.19878e-11
NOTO	2.55305	-3.90366	1.35993e-12	1.20835e-11
PPP1R1B	2.36806	1.58069	1.40742e-12	1.24867e-11
SLC8A2	1.57675	-2.31269	1.41278e-12	1.25279e-11
PGLYRP4	2.00087	-3.49987	1.41877e-12	1.25685e-11
MGAM2	2.41954	1.00248	1.56172e-12	1.37248e-11
ARL14	2.05499	0.92737	1.60629e-12	1.40847e-11
HMX3	3.10015	-3.29065	1.61371e-12	1.41326e-11
CRB2	1.28989	-2.23859	1.62698e-12	1.42417e-11
IFNG	1.58857	-1.79065	1.66626e-12	1.45711e-11
TP73	1.13555	1.74278	1.70178e-12	1.4867e-11
NDP	2.01389	-3.49436	1.75877e-12	1.53374e-11
ACBD7	1.162	-2.05628	1.83716e-12	1.59708e-11
IGLL5	1.94153	3.62509	1.85416e-12	1.61028e-11
C3orf52	1.62343	-0.155734	1.89003e-12	1.63982e-11
CCNA1	1.94465	-3.49915	1.93378e-12	1.67449e-11
TAF4B	1.16715	-0.271351	1.96583e-12	1.70058e-11
VCX2	3.21187	-3.34858	2.07283e-12	1.78702e-11
ALOX12B	1.91359	-3.46831	2.07747e-12	1.79015e-11
GAGE12J	3.50356	-3.59846	2.09573e-12	1.79974e-11
CDKN2A	1.05443	4.06575	2.14476e-12	1.83561e-11
TYRO3	1.16181	3.35456	2.19024e-12	1.87182e-11
TFF2	3.01965	1.74069	2.23303e-12	1.90378e-11
CCDC185	2.17456	-2.66812	2.25087e-12	1.91714e-11
GRIN3B	1.35177	-2.07382	2.30478e-12	1.96023e-11
MYEOV	2.23226	2.4883	2.3491e-12	1.99504e-11
HDGFL1	3.61809	-0.876857	2.35327e-12	1.99762e-11
ABCA12	1.83998	-1.37165	2.43866e-12	2.06416e-11
FOXR2	3.66235	-3.99888	2.50801e-12	2.11779e-11
MYADML2	1.45398	-3.3643	2.55605e-12	2.15733e-11
FGF17	1.77173	-0.725846	2.61682e-12	2.20546e-11
DLX1	2.21412	-0.723239	2.64241e-12	2.22597e-11
GNB3	1.01786	-2.19672	2.68914e-12	2.25995e-11
PIK3CG	1.07896	0.48801	2.69433e-12	2.26324e-11
MEI1	1.009	0.284759	2.95796e-12	2.47177e-11
TDRD1	2.46317	-1.29085	2.96446e-12	2.47604e-11
ITGA3	1.20312	4.41432	2.97077e-12	2.47896e-11
SLC1A7	1.77208	3.38885	3.01031e-12	2.50604e-11
CDH18	2.91425	-2.25838	3.06605e-12	2.54526e-11
DUOXA2	2.46898	2.65677	3.10423e-12	2.57453e-11
MUC1	1.71355	2.94158	3.12046e-12	2.58678e-11
SLC7A3	3.116	-3.79782	3.13416e-12	2.59692e-11
BOLL	1.83521	-4.12397	3.14922e-12	2.60817e-11
SCNN1B	1.59643	0.061869	3.16843e-12	2.62162e-11
SLC7A1	1.07451	3.29702	3.21485e-12	2.65755e-11
ZNF665	1.03941	-0.583787	3.39248e-12	2.79524e-11
NLRP5	2.82915	-3.76128	3.48032e-12	2.86228e-11
TRAT1	1.32787	-0.34376	3.53978e-12	2.90713e-11
GFAP	1.8406	0.84723	3.82871e-12	3.13713e-11
UCHL1	2.00377	3.91302	3.92128e-12	3.20259e-11
BCL11A	1.3713	0.334181	4.10154e-12	3.34518e-11
SERPINE2	1.22763	4.69982	4.41219e-12	3.59191e-11
SIX3	2.70386	-2.68376	4.80484e-12	3.88652e-11
SPEG	1.5166	1.26093	5.06026e-12	4.08005e-11
SMPDL3B	1.39837	0.93757	5.39267e-12	4.33621e-11
CER1	3.79906	-3.27797	5.74294e-12	4.60112e-11
VCX3A	2.83238	-1.27199	5.75072e-12	4.60526e-11
TNNT3	1.73843	-1.3933	5.76274e-12	4.6128e-11
ANKRD62	1.80139	-3.7153	5.86557e-12	4.69299e-11
C5orf30	1.0864	1.89175	5.88175e-12	4.70168e-11
KCTD17	1.06055	3.71467	6.39027e-12	5.08518e-11
CHRNA9	2.38301	-3.8224	6.49018e-12	5.16004e-11
IL22RA2	2.03621	-3.68711	6.53002e-12	5.18706e-11
SLC38A1	1.0496	5.27046	6.60985e-12	5.2434e-11
COL8A2	1.28456	1.33524	6.71511e-12	5.32451e-11
CLGN	1.31411	3.73025	7.39119e-12	5.82922e-11
ABCA3	1.10318	3.45717	7.8929e-12	6.20277e-11
UGT1A5	2.0705	-1.20432	7.92168e-12	6.22262e-11
FZD7	1.08049	1.90257	8.66168e-12	6.77082e-11
TNFRSF17	1.79549	-1.45403	9.05296e-12	7.05796e-11
HSPB3	2.96096	-2.79155	9.28278e-12	7.21803e-11
HUNK	1.47945	2.23758	9.84449e-12	7.63466e-11
CCR8	1.38067	-2.74203	1.09636e-11	8.45438e-11
MLLT3	1.05555	1.95799	1.10119e-11	8.48688e-11
DSC3	2.19389	-0.927531	1.10154e-11	8.48688e-11
AMER3	2.55895	-4.07551	1.11791e-11	8.60177e-11
FHDC1	1.08796	0.573211	1.19515e-11	9.1602e-11
KCNQ3	1.09088	-0.731899	1.20999e-11	9.26596e-11
INAVA	1.51206	2.80965	1.27249e-11	9.71091e-11
NSUN7	1.75822	0.0764437	1.34421e-11	1.02142e-10
LCT	1.47948	-3.80899	1.4343e-11	1.08614e-10
DCAF12L1	3.15943	-2.66558	1.45325e-11	1.09861e-10
MTMR7	1.29099	2.20263	1.479e-11	1.11664e-10
PRPS1L1	2.69414	-3.88856	1.49127e-11	1.12494e-10
ZNF415	1.08105	0.258533	1.51326e-11	1.14056e-10
SLITRK2	2.02389	-3.00961	1.54732e-11	1.16375e-10
POU3F4	3.08083	-3.30896	1.54868e-11	1.16427e-10
PITX1	1.83507	2.41476	1.56212e-11	1.17338e-10
MRGPRX3	2.45376	-3.89545	1.57525e-11	1.18124e-10
RAB34	1.141	4.41748	1.5846e-11	1.18774e-10
ULBP1	1.37679	-1.42067	1.63268e-11	1.22223e-10
NPHS1	2.27612	-1.04023	1.74581e-11	1.3025e-10
ZNF320	1.04207	2.92204	1.7631e-11	1.3143e-10
GPR63	1.1811	-2.29507	1.77874e-11	1.3254e-10
TPBG	1.30724	1.52605	1.79939e-11	1.34022e-10
RGS8	1.96889	-3.4181	1.84369e-11	1.37264e-10
DAND5	1.16459	-2.29407	1.84627e-11	1.37398e-10
AFF2	2.10896	0.54399	1.9882e-11	1.47032e-10
TSPY10	4.10187	-2.35314	2.00524e-11	1.48106e-10
CHRND	2.41375	-0.904566	2.13962e-11	1.57702e-10
C9orf84	1.22412	-2.33837	2.1943e-11	1.61598e-10
CPA6	2.06879	-0.161864	2.21962e-11	1.63258e-10
STOX1	1.25435	0.474473	2.24329e-11	1.64794e-10
GRM6	1.59131	-2.16941	2.26413e-11	1.66255e-10
VANGL2	1.48662	1.45157	2.28853e-11	1.67908e-10
TRNP1	1.29299	4.44721	2.28977e-11	1.67929e-10
ACOXL	1.09873	-2.54075	2.29215e-11	1.68034e-10
KPRP	2.77429	-3.7944	2.29637e-11	1.68274e-10
DMRT2	2.65975	-2.67189	2.30267e-11	1.68665e-10
NXPH4	1.5692	2.68806	2.38659e-11	1.74596e-10
XKR4	1.98223	-2.92068	2.44853e-11	1.78757e-10
ATP6V0D2	1.54815	0.374346	2.58787e-11	1.87921e-10
MISP	2.21208	3.17699	2.61612e-11	1.89894e-10
ZNF391	1.26198	0.107453	2.67585e-11	1.93912e-10
ALDH3B2	2.87921	0.215714	2.68152e-11	1.9423e-10
ACP7	1.62354	-3.25574	2.7059e-11	1.95848e-10
CTNND2	2.13224	3.30742	2.7528e-11	1.99161e-10
FAM9C	1.97382	-3.59498	2.765e-11	1.99962e-10
C1orf94	3.08294	-3.87487	2.78186e-11	2.01017e-10
HIST1H1B	1.2151	-3.11659	2.83369e-11	2.04595e-10
ERVV-2	2.90252	-3.30023	2.84716e-11	2.05484e-10
CLEC5A	1.29835	-0.718799	2.8687e-11	2.06954e-10
ADORA2B	1.08968	0.115906	2.91456e-11	2.09946e-10
UTS2R	1.9878	-3.26496	2.944e-11	2.11695e-10
ITGB4	1.03264	4.3101	2.94797e-11	2.11894e-10
IL17REL	1.60044	-3.41826	2.95056e-11	2.11994e-10
SENP3-EIF4A1	1.05763	-3.73723	2.95235e-11	2.12037e-10
OSTN	2.02001	-2.74716	3.04763e-11	2.18525e-10
ATP6V0A4	1.84691	-3.3633	3.14645e-11	2.25154e-10
FCRL2	1.7328	-1.74615	3.21465e-11	2.29663e-10
GLP1R	2.40736	-0.721148	3.23099e-11	2.30737e-10
FGF3	2.84741	-3.14178	3.36017e-11	2.38996e-10
TMEM179	2.47679	-0.264451	3.3787e-11	2.40218e-10
LPO	1.83654	-2.93114	3.38963e-11	2.40898e-10
ANXA8L1	2.13043	-1.01164	3.53638e-11	2.50623e-10
LMX1A	1.90274	-2.16334	3.54856e-11	2.51385e-10
ZNF860	1.40448	-2.38815	3.59974e-11	2.54541e-10
NKX6-1	3.1547	-3.62125	3.6984e-11	2.6085e-10
KCNJ16	2.3451	1.1923	3.7465e-11	2.64137e-10
FBN2	1.19757	-1.11325	3.77744e-11	2.66106e-10
SH2D7	1.3248	-3.68269	3.83749e-11	2.70014e-10
ACTBL2	2.036	-3.64815	3.84236e-11	2.70249e-10
HIST1H2BH	1.59473	-2.59693	3.86343e-11	2.71515e-10
ZNF534	1.85851	-2.45858	3.98857e-11	2.80087e-10
BCL2L14	1.29013	0.642918	4.1359e-11	2.89972e-10
TEX19	1.30026	-1.84472	4.13794e-11	2.9e-10
TMEM132B	1.54409	-0.504931	4.25464e-11	2.97472e-10
NEURL3	1.24039	2.54751	4.37031e-11	3.04595e-10
TCL1A	1.71993	-0.999098	4.3979e-11	3.06185e-10
C19orf84	1.28402	-3.09837	4.39832e-11	3.06185e-10
L1CAM	1.51185	-0.607601	4.45976e-11	3.10096e-10
GLYATL2	1.60976	-3.56785	4.53951e-11	3.15146e-10
CT45A1	3.74245	-2.26543	4.74319e-11	3.28898e-10
SLC24A2	1.89998	-3.47317	4.77443e-11	3.30935e-10
TMEM190	1.39939	-3.96759	4.80752e-11	3.32967e-10
LAG3	1.08195	2.32921	5.06993e-11	3.49909e-10
DLX2	2.1927	-1.95663	5.26157e-11	3.62286e-10
KCNC1	1.83236	-1.38806	5.27106e-11	3.62799e-10
PTGDR2	1.15218	1.70478	5.34717e-11	3.6775e-10
PPFIA4	1.40667	-0.191184	5.45496e-11	3.74436e-10
INSL3	1.22741	-2.74345	5.49344e-11	3.76931e-10
CADPS	2.16794	0.555038	5.57297e-11	3.81789e-10
FAM153B	1.78301	-0.592438	5.78674e-11	3.95826e-10
C11orf53	2.9265	-1.34308	6.00441e-11	4.09448e-10
TFAP2B	2.7958	-3.48554	6.19394e-11	4.21885e-10
CRTAM	1.10482	-0.650127	6.32153e-11	4.30078e-10
MCOLN2	1.15128	-0.130654	6.35037e-11	4.31874e-10
KIF4B	1.3049	-4.148	6.46893e-11	4.39261e-10
CARD14	1.12001	-0.181772	6.82144e-11	4.61602e-10
CCNI2	1.15118	-1.64946	7.55629e-11	5.08798e-10
ART5	1.77559	-1.45186	7.57345e-11	5.09759e-10
CCR10	1.04808	-0.727811	8.16878e-11	5.47953e-10
MYT1L	2.59871	-1.77932	8.27176e-11	5.5444e-10
PPP1R3A	3.79754	-3.0024	8.36982e-11	5.608e-10
TLL2	1.2226	-1.08849	8.38762e-11	5.6178e-10
TXLNB	1.12556	-0.236603	8.49098e-11	5.68272e-10
ZNF804A	1.43324	-1.52347	8.65608e-11	5.78446e-10
TCN1	2.49356	-0.436752	8.68108e-11	5.79898e-10
FABP6	2.18642	-1.02766	8.90619e-11	5.92696e-10
HTR1F	1.62826	-3.44889	9.13246e-11	6.0684e-10
CT45A10	3.40534	-2.54209	9.15845e-11	6.08339e-10
MAGEA9	3.35508	-4.00944	9.28327e-11	6.15704e-10
EPHA5	2.90901	-2.20533	9.31106e-11	6.1724e-10
ASNS	1.06568	3.38797	9.3134e-11	6.1724e-10
CPSF4L	1.22343	-2.78054	9.44822e-11	6.25706e-10
PRLHR	2.84517	-3.61739	9.52226e-11	6.30373e-10
HFM1	1.27038	-2.62333	9.78105e-11	6.4533e-10
FOXD1	2.06268	-2.0932	9.8575e-11	6.50132e-10
PLEKHG4B	1.71513	0.171009	9.90404e-11	6.52958e-10
ANK1	1.35164	-0.413565	1.04202e-10	6.83418e-10
PLA2G2E	3.05684	-3.78959	1.07836e-10	7.05942e-10
2021-09-03	1.18901	0.654719	1.10907e-10	7.2471e-10
FGF20	2.40119	-2.49388	1.11045e-10	7.25339e-10
MYEF2	1.37663	1.69732	1.11296e-10	7.26715e-10
SEL1L3	1.07438	5.16905	1.13662e-10	7.41342e-10
PRKCG	1.66978	-3.50807	1.15724e-10	7.53398e-10
COL24A1	1.55719	0.213718	1.16036e-10	7.54913e-10
TRIM17	1.51194	-0.391536	1.16061e-10	7.54913e-10
TSPAN19	2.37918	-4.01506	1.16776e-10	7.59131e-10
C1GALT1C1L	1.3105	-2.24977	1.19795e-10	7.77329e-10
GRM1	1.46656	-3.09417	1.24543e-10	8.06361e-10
SLC4A11	1.32385	1.0632	1.25246e-10	8.10321e-10
DUSP4	1.08524	2.52196	1.26369e-10	8.17288e-10
TRIM71	2.0706	3.11334	1.26999e-10	8.20756e-10
KRTAP20-4	2.95765	-3.75836	1.30002e-10	8.38331e-10
SLC5A5	1.68681	-1.93127	1.36327e-10	8.78154e-10
ENTPD3	1.73102	-1.14375	1.42428e-10	9.15204e-10
TSPY1	3.74366	-2.41437	1.52911e-10	9.77504e-10
SCNN1G	2.78905	-0.96392	1.56257e-10	9.96729e-10
C2orf50	1.22368	-3.36683	1.56544e-10	9.97838e-10
ALX4	2.13	-2.22371	1.65262e-10	1.05038e-09
OR7C1	2.9056	-3.38718	1.65728e-10	1.05296e-09
CNGB3	1.52517	-2.65271	1.67923e-10	1.065e-09
SIRPG	1.09278	0.626122	1.69099e-10	1.07169e-09
NTRK1	1.25049	-2.14322	1.80342e-10	1.14049e-09
CD109	1.0249	3.78759	1.85666e-10	1.1729e-09
MYMK	2.08895	-2.19767	1.86091e-10	1.17517e-09
NTS	2.93675	7.36435	1.88371e-10	1.18829e-09
ANXA8	1.79347	-1.02688	1.88486e-10	1.18859e-09
PNPLA1	1.33467	-3.76778	1.89395e-10	1.1939e-09
KCNG3	1.90213	-3.62333	1.91778e-10	1.20806e-09
ARSJ	1.03792	1.35898	1.92392e-10	1.2115e-09
SH2D5	1.35019	-1.67968	1.97013e-10	1.23839e-09
CKMT1B	2.33934	-0.381901	2.02183e-10	1.26908e-09
PTK7	1.1635	3.87527	2.10194e-10	1.31796e-09
TNC	1.07837	4.44283	2.13649e-10	1.33725e-09
SLC5A7	2.64361	-3.85735	2.22817e-10	1.39119e-09
SMTNL2	1.30653	-1.95083	2.24472e-10	1.40054e-09
PCDH8	2.56926	-4.1675	2.30889e-10	1.43803e-09
C3orf80	1.16842	-0.492834	2.38765e-10	1.485e-09
C6orf132	1.57588	1.95076	2.42396e-10	1.50652e-09
DGKK	2.21397	-0.894524	2.44433e-10	1.51811e-09
RGS2	1.04324	4.31397	2.49314e-10	1.54626e-09
SOX2	2.19531	-0.155436	2.51917e-10	1.56075e-09
GABRA5	2.91882	-2.30679	2.61883e-10	1.61966e-09
GPR119	2.41435	-3.5049	2.6336e-10	1.62766e-09
PM20D1	1.28998	-1.93998	2.92916e-10	1.80277e-09
SHOX2	1.34888	-1.05256	2.95997e-10	1.81856e-09
MZB1	1.55255	2.5351	2.96925e-10	1.82363e-09
ICOS	1.10957	-0.46958	3.09795e-10	1.89938e-09
FCRL5	1.61333	-0.166759	3.22582e-10	1.9723e-09
FCRL4	2.01879	-4.04062	3.32253e-10	2.02933e-09
GGT6	2.0134	0.919493	3.32447e-10	2.02981e-09
RHOXF2B	3.3292	-2.33933	3.38795e-10	2.06714e-09
RGS1	1.03365	4.20733	3.45145e-10	2.10516e-09
DLG3	1.0018	2.81965	3.51843e-10	2.14306e-09
PRKG2	1.65042	-2.68844	3.52421e-10	2.14584e-09
DKK1	2.02975	4.18975	3.54981e-10	2.15994e-09
CTLA4	1.11327	0.273713	3.59731e-10	2.18809e-09
PRSS38	2.58279	-4.19717	3.7084e-10	2.25411e-09
HOXD11	2.62667	-2.94882	3.74592e-10	2.27535e-09
SAGE1	3.07292	-1.43983	3.81771e-10	2.31657e-09
SLC6A5	2.47331	-4.07117	3.83033e-10	2.32343e-09
PLAGL1	1.00769	1.80102	3.85562e-10	2.33716e-09
CFAP45	1.02708	-1.03319	3.94527e-10	2.38742e-09
BICC1	1.26222	4.40317	3.99425e-10	2.41535e-09
ZNF365	1.29169	-2.36164	3.99554e-10	2.41535e-09
BPIFB1	2.21746	-0.408252	4.00039e-10	2.41664e-09
DPPA2	3.38098	-3.67454	4.00527e-10	2.41793e-09
DBX2	3.02883	-4.08925	4.01628e-10	2.42243e-09
2021-09-14	2.89365	-0.951171	4.01817e-10	2.42243e-09
ADGB	1.81807	-4.07389	4.44013e-10	2.66227e-09
ANKRD34B	2.16014	-2.41487	4.48856e-10	2.68949e-09
VGLL2	3.44866	-2.35106	4.66953e-10	2.79224e-09
DNAH3	1.3395	-1.78793	4.72715e-10	2.82574e-09
GAP43	1.44056	-1.70655	4.73032e-10	2.82668e-09
VSX2	2.11363	-3.65159	5.00526e-10	2.9809e-09
ELOVL3	1.42849	-1.49554	5.02132e-10	2.98946e-09
PFKP	1.10047	4.2852	5.29877e-10	3.14934e-09
MGAT5B	1.36053	-1.18729	5.76323e-10	3.41106e-09
SPAG6	1.61007	-2.55491	5.93028e-10	3.50582e-09
CFAP74	1.13558	-0.92191	6.19058e-10	3.64873e-09
FCRL1	1.6368	-2.01159	6.62271e-10	3.89434e-09
GPAT2	1.05904	1.27549	6.75436e-10	3.96911e-09
KCNH2	1.83066	1.74371	6.90833e-10	4.05555e-09
ZIM2	1.6949	-3.10036	7.01841e-10	4.11471e-09
C6orf141	1.52298	1.15614	7.35331e-10	4.29964e-09
PNMA6E	2.97169	-4.09093	7.37541e-10	4.31114e-09
WNK2	1.65981	3.88749	7.62785e-10	4.44987e-09
H2BFWT	3.07213	-3.69354	8.06605e-10	4.68849e-09
CR1L	1.53588	-2.57316	8.09032e-10	4.70105e-09
NEUROG3	1.90989	-3.99802	8.26139e-10	4.7973e-09
CPNE9	1.04114	-2.8439	8.69543e-10	5.02624e-09
EVC2	1.10862	1.15845	8.85787e-10	5.11678e-09
OTOGL	1.25366	-2.68047	9.43421e-10	5.43551e-09
AC010325.1	1.27853	-3.544	9.44532e-10	5.43836e-09
SLITRK1	2.63436	-2.50854	1.03969e-09	5.95909e-09
REEP2	1.16954	0.369808	1.05062e-09	6.01003e-09
KCNK10	1.54627	-2.09323	1.05096e-09	6.01005e-09
TUSC3	1.15259	3.52243	1.05856e-09	6.05153e-09
MTNR1B	3.00615	-0.563198	1.10712e-09	6.31688e-09
SUN3	1.81776	-2.64862	1.15847e-09	6.59288e-09
KREMEN2	1.16439	-1.05845	1.16713e-09	6.63788e-09
MAP7D2	1.70625	2.00166	1.17218e-09	6.66447e-09
ARFGEF3	1.25922	3.15788	1.18489e-09	6.73458e-09
CACNA1B	1.99216	-2.50368	1.18827e-09	6.74943e-09
ZNF488	1.28206	-2.74583	1.24026e-09	7.01546e-09
CCL7	1.89518	-3.69284	1.31951e-09	7.42335e-09
FEV	1.71221	-4.0248	1.32885e-09	7.47114e-09
OR51B4	2.33125	-3.92403	1.36756e-09	7.66927e-09
SORCS1	2.15253	-0.940986	1.39395e-09	7.81231e-09
IGFL2	1.6796	-2.81667	1.41543e-09	7.92265e-09
PLEKHS1	1.80689	0.272521	1.42535e-09	7.96811e-09
FTHL17	3.17825	-2.63422	1.44004e-09	8.04764e-09
ANKRD33B	1.09973	1.15717	1.51727e-09	8.46857e-09
LHFPL5	1.79737	-3.74685	1.56584e-09	8.71764e-09
STAC	1.44847	0.059113	1.57306e-09	8.74405e-09
IL31RA	1.63566	-2.20941	1.57652e-09	8.76054e-09
SPATA8	2.1724	-4.00389	1.62237e-09	8.99271e-09
RIMKLA	1.14787	-0.327628	1.64562e-09	9.11304e-09
USP44	1.16498	-1.71221	1.66415e-09	9.21274e-09
SBSN	2.22986	-1.62875	1.74612e-09	9.6454e-09
PAK6	1.41537	-3.99266	1.74707e-09	9.64765e-09
KCTD19	1.31784	-3.63381	1.75002e-09	9.66088e-09
XCL1	1.03328	-0.234356	1.78233e-09	9.82166e-09
GRID2	2.02244	-3.81751	1.78247e-09	9.82166e-09
SLC1A6	1.84205	-3.72801	1.82575e-09	1.00412e-08
MAB21L2	1.41709	1.34681	1.8263e-09	1.00412e-08
SGPP2	1.45418	1.61747	1.88809e-09	1.03713e-08
CD1B	1.2337	-1.93166	1.93378e-09	1.06091e-08
KLC3	1.53224	-0.297669	1.9834e-09	1.08478e-08
OVOL3	1.11542	-3.75468	2.00209e-09	1.09431e-08
ZNF750	1.19489	-2.42323	2.05296e-09	1.12073e-08
SLC34A3	1.20631	-2.34345	2.28815e-09	1.24605e-08
ADGRE3	1.45416	-2.23344	2.31031e-09	1.25773e-08
AICDA	1.73986	-3.82502	2.32621e-09	1.26599e-08
IL37	1.28894	-3.96955	2.33099e-09	1.2682e-08
DQX1	1.92238	1.25861	2.34948e-09	1.27748e-08
MSI1	1.41144	2.96116	2.44542e-09	1.32719e-08
NYAP2	2.33156	-3.46495	2.45656e-09	1.33283e-08
CNR1	1.48954	0.214492	2.513e-09	1.36068e-08
LIX1	2.59259	-1.64451	2.51328e-09	1.36068e-08
TMPRSS13	1.4085	-0.173919	2.52678e-09	1.36632e-08
ARHGEF38	1.23716	0.130568	2.60353e-09	1.4031e-08
GPR25	1.22427	-3.81746	2.69227e-09	1.44498e-08
SLC13A1	2.42301	-3.31244	2.70469e-09	1.45003e-08
GLB1L2	1.35396	0.306941	2.70538e-09	1.45003e-08
ZNF729	2.27037	-3.32202	2.71034e-09	1.45181e-08
CHRNB2	1.15126	-1.94948	2.74538e-09	1.46999e-08
FSCN2	1.08651	-2.31432	2.75683e-09	1.47492e-08
S100B	1.00042	-0.344006	2.85637e-09	1.52311e-08
JSRP1	1.0633	-0.200036	2.88073e-09	1.53471e-08
CCDC36	1.04815	-2.17847	2.97085e-09	1.57987e-08
RHEX	1.44154	2.03013	3.02507e-09	1.60677e-08
DCHS2	1.49721	-2.0449	3.02749e-09	1.60757e-08
CD27	1.03245	1.20561	3.06313e-09	1.62552e-08
TMEM72	1.64036	-0.207273	3.06577e-09	1.62594e-08
KLRC2	1.25258	-3.442	3.08177e-09	1.63247e-08
C6orf223	1.88095	2.49645	3.16565e-09	1.67289e-08
RNF183	1.47654	-1.40092	3.22419e-09	1.70129e-08
IGDCC3	2.0102	0.526981	3.41177e-09	1.79544e-08
NXPH2	2.25407	-4.10401	3.5601e-09	1.87127e-08
SLCO4C1	1.54828	2.0451	3.56561e-09	1.87361e-08
KLHDC8A	1.39157	-0.741161	3.58772e-09	1.88355e-08
CD8A	1.04558	2.74103	3.64845e-09	1.9126e-08
ISL2	1.40318	-1.03286	3.72933e-09	1.95442e-08
MCIDAS	1.64629	-2.83503	3.93629e-09	2.05739e-08
CDKN1C	1.10455	3.11382	3.99723e-09	2.08801e-08
FIBCD1	1.74079	-0.506658	4.23047e-09	2.20463e-08
APOBEC2	1.00414	-2.3506	4.23899e-09	2.20842e-08
RBFOX3	1.0668	-3.21873	4.27298e-09	2.22416e-08
PROKR1	1.61389	-2.20064	4.31068e-09	2.24313e-08
SHISA8	1.47085	-3.14638	4.45519e-09	2.3118e-08
CCSER1	1.14349	-2.17111	4.4935e-09	2.32935e-08
C12orf56	1.78954	-0.648489	4.50156e-09	2.33179e-08
CALB2	1.60864	-1.82272	4.63786e-09	2.39645e-08
HIST1H2AJ	1.21928	-3.86664	4.68699e-09	2.42042e-08
P2RY4	1.81892	-2.89776	4.84466e-09	2.49529e-08
P2RY10	1.09508	-0.930298	4.84948e-09	2.49705e-08
FXYD3	1.6497	3.16501	5.21042e-09	2.67123e-08
PCDHA4	1.412	-2.24822	5.23386e-09	2.68169e-08
HBE1	2.24971	-1.57448	5.32741e-09	2.72804e-08
RPRM	2.077	-3.05093	5.39414e-09	2.75902e-08
C6orf15	2.6143	-4.16549	5.43841e-09	2.78005e-08
RAB19	1.39331	-2.78122	5.51715e-09	2.81786e-08
EPHB6	1.09859	2.78467	5.61836e-09	2.86211e-08
RNF17	2.36739	-0.684904	5.64478e-09	2.87391e-08
FCRL3	1.19362	-0.0593015	5.85168e-09	2.97155e-08
CDRT15L2	3.12997	-4.20346	5.93757e-09	3.01171e-08
S100A3	1.0566	-0.75668	6.1185e-09	3.09815e-08
SLC36A2	1.65239	-3.20186	6.32151e-09	3.19271e-08
ZNF98	1.84065	-2.45986	6.39399e-09	3.22472e-08
HOXA6	1.60338	-3.11371	6.47413e-09	3.26141e-08
NRG3	1.54183	-0.746303	6.65632e-09	3.34652e-08
KIR2DL4	1.14054	-2.129	6.70544e-09	3.37026e-08
AHNAK2	1.40965	2.73228	6.81063e-09	3.42118e-08
ZNF883	1.17704	0.20841	6.88714e-09	3.45765e-08
CEP295NL	1.13896	-3.79023	6.92347e-09	3.47215e-08
ANKRD30A	1.85055	-2.98791	7.1991e-09	3.60403e-08
TBX18	1.44228	0.0285341	7.39583e-09	3.69311e-08
DSCAML1	1.43171	-0.263165	7.44639e-09	3.71626e-08
FAT3	1.10678	-0.762437	7.72102e-09	3.84139e-08
C10orf82	1.82952	-4.04141	7.78821e-09	3.87046e-08
OR11A1	2.21534	-4.10969	7.83349e-09	3.89187e-08
CHRM4	1.3507	-3.13469	8.61989e-09	4.25865e-08
CCNE1	1.13229	3.05369	8.73482e-09	4.30821e-08
GABRR1	1.62654	-3.49361	9.17888e-09	4.5184e-08
OR51B5	1.78196	-2.41021	9.46341e-09	4.6494e-08
SRRM3	1.39183	2.05011	9.58467e-09	4.70636e-08
ZNF888	1.09524	-2.43452	9.62782e-09	4.72624e-08
KIAA1211	1.24118	0.0629714	9.80689e-09	4.80481e-08
TMPRSS7	1.55831	-3.79261	9.93798e-09	4.86364e-08
TNNT1	1.6561	0.698195	1.02364e-08	4.99723e-08
PAX7	2.75444	-3.66231	1.07746e-08	5.24839e-08
MFSD6L	1.62958	-2.09526	1.08214e-08	5.26826e-08
FAM92B	1.45894	-3.5462	1.10763e-08	5.38497e-08
HLA-DOB	1.00268	1.24409	1.11039e-08	5.39449e-08
FMO1	1.38016	2.41358	1.11088e-08	5.39481e-08
PCDH19	1.22046	-1.46736	1.12144e-08	5.44396e-08
C8orf88	1.16739	-1.31442	1.46736e-08	7.0086e-08
PLXNB3	1.24885	1.57626	1.47176e-08	7.02775e-08
SBK2	1.74536	-4.05956	1.48385e-08	7.07781e-08
PCDHA7	1.40852	-2.21133	1.52155e-08	7.24786e-08
MAGEC3	2.4563	-2.12715	1.52725e-08	7.27304e-08
ZP1	1.20976	-3.35342	1.56394e-08	7.43577e-08
NEBL	1.27033	2.82264	1.58419e-08	7.52396e-08
DUOXA1	1.45904	-1.61411	1.66405e-08	7.87783e-08
ZBBX	1.86351	-3.79207	1.69917e-08	8.03121e-08
DNAH8	1.11714	-1.61936	1.79021e-08	8.44343e-08
RHOV	1.65614	0.873838	1.84787e-08	8.70611e-08
GPRIN2	2.0224	-0.688256	1.86015e-08	8.75929e-08
MDFI	1.07669	1.80809	1.87422e-08	8.82319e-08
AJAP1	1.45453	-0.937176	1.89285e-08	8.89919e-08
MS4A1	1.40282	0.763013	1.93355e-08	9.07353e-08
PRSS41	2.64181	-3.59712	1.93448e-08	9.07547e-08
PKP3	1.72065	1.93275	1.96146e-08	9.1923e-08
HOXB13	2.22561	-0.15971	1.97241e-08	9.24118e-08
KRT17	1.31623	2.06707	1.97609e-08	9.25597e-08
CNMD	1.67833	-3.71256	1.99591e-08	9.34386e-08
CXCL3	1.09101	-0.345346	2.00115e-08	9.3659e-08
STK32A	1.22258	-1.77736	2.03285e-08	9.5102e-08
TC2N	1.04075	3.46434	2.03477e-08	9.51569e-08
RSPO4	1.42725	-1.65405	2.03742e-08	9.52558e-08
STAP1	1.08733	-1.89344	2.12485e-08	9.90811e-08
C1orf116	1.35729	2.42556	2.16416e-08	1.00834e-07
PYCR1	1.12416	4.46104	2.20511e-08	1.02688e-07
ASCL2	1.06012	-0.271795	2.21551e-08	1.03118e-07
TMEM61	1.28164	-1.23154	2.24412e-08	1.04285e-07
ISL1	2.35754	-3.34743	2.25125e-08	1.04534e-07
IL20RA	1.93028	0.457077	2.33647e-08	1.08321e-07
MYPN	1.08575	-3.47858	2.34703e-08	1.08781e-07
FOXN1	1.78201	-3.21901	2.46436e-08	1.13981e-07
PNMA5	2.23375	1.89085	2.50596e-08	1.15784e-07
STAR	1.60305	-0.722877	2.52344e-08	1.16561e-07
KCNQ5	1.06237	-2.40314	2.58411e-08	1.19301e-07
KRT19	1.76097	4.69652	2.63734e-08	1.21632e-07
PNCK	2.09496	2.2218	2.76138e-08	1.2702e-07
RNF224	1.09389	-2.71197	2.76547e-08	1.27176e-07
INSM1	2.16824	-2.31951	2.8254e-08	1.29797e-07
IGFL3	2.36485	-4.17623	2.97867e-08	1.36448e-07
MUC5B	2.1982	6.00655	3.0018e-08	1.3733e-07
RBM46	1.50447	-2.00947	3.02145e-08	1.38193e-07
NPFFR1	1.21056	-3.2116	3.02381e-08	1.38265e-07
CHD5	1.24381	-2.62072	3.10634e-08	1.41704e-07
OVOL2	1.66918	-0.853385	3.13385e-08	1.42743e-07
ZIC5	1.39188	1.12897	3.35792e-08	1.5236e-07
PCDH10	1.54006	-3.14999	3.3593e-08	1.52384e-07
TACR3	2.17522	-4.04716	3.41315e-08	1.54787e-07
TBX5	1.98819	-3.42503	3.4236e-08	1.55181e-07
DLX4	1.28235	-1.45996	3.47886e-08	1.57484e-07
KCNK9	1.70559	0.341764	3.66408e-08	1.65192e-07
GTSF1L	1.45055	-4.03264	3.71253e-08	1.67078e-07
PNOC	1.40806	-2.25151	3.76383e-08	1.69258e-07
GJB7	1.7431	-3.25669	3.87308e-08	1.73729e-07
CLPSL2	2.03498	-3.1971	3.90955e-08	1.75187e-07
CXCL1	1.4476	3.27797	3.93345e-08	1.76168e-07
ERVMER34-1	1.63019	0.431934	3.99618e-08	1.78822e-07
GAL3ST3	1.6957	-4.18114	4.01194e-08	1.79345e-07
MBOAT4	1.2475	-0.10776	4.02367e-08	1.79759e-07
CTHRC1	1.06527	2.99565	4.07481e-08	1.81901e-07
CDH9	2.48219	-0.911648	4.12532e-08	1.84016e-07
TLX2	1.63147	-2.63223	4.16813e-08	1.85785e-07
CD8B	1.06418	0.85938	4.16959e-08	1.85803e-07
AC010616.1	1.50471	-1.90105	4.25701e-08	1.8946e-07
EYA1	1.67584	-1.60083	4.3433e-08	1.93057e-07
LRP2	1.62213	1.48486	4.35175e-08	1.93385e-07
CRABP2	1.06001	0.597973	4.39908e-08	1.95341e-07
CCDC144NL	2.13042	-2.6739	4.43993e-08	1.96956e-07
GAST	2.82698	0.182037	4.44724e-08	1.97231e-07
CPA4	1.35821	-1.27039	4.4506e-08	1.97331e-07
HIST1H1D	1.18403	-3.81721	4.47247e-08	1.98102e-07
TULP1	1.30982	-3.94818	4.62528e-08	2.04511e-07
SLC35F3	1.4949	-1.23926	4.69226e-08	2.07162e-07
CACNA1G	1.30549	-2.55414	4.73128e-08	2.08677e-07
NPNT	1.04729	4.12786	4.73673e-08	2.08865e-07
KCTD8	2.02055	-3.38673	4.9599e-08	2.1827e-07
NKX3-2	1.52407	-1.82852	4.98982e-08	2.19478e-07
VAX1	2.29894	-3.39181	5.19788e-08	2.28062e-07
PANX3	1.73878	-3.72916	5.44839e-08	2.38403e-07
HCAR3	1.26733	-1.7595	5.48865e-08	2.40045e-07
USH1G	1.77042	-2.54973	5.65622e-08	2.46885e-07
HNRNPCL3	2.71506	-2.87229	5.73738e-08	2.50366e-07
AREG	1.216	0.794343	5.7725e-08	2.51774e-07
PTPRN	1.16771	-2.58067	5.80865e-08	2.53226e-07
TMSB15B.1	1.07765	-3.73198	5.85251e-08	2.5495e-07
SLC6A17	1.32748	-1.35824	5.86337e-08	2.55297e-07
TUBA3C	2.55498	1.78278	5.88424e-08	2.56131e-07
EMILIN3	1.02773	-1.80987	5.92561e-08	2.57817e-07
WNT7B	1.82694	0.787911	5.93437e-08	2.58071e-07
HMSD	1.32465	-1.61574	6.18801e-08	2.68309e-07
EPPK1	1.14497	3.47072	6.24895e-08	2.70752e-07
OXTR	1.17354	1.27772	6.26139e-08	2.71225e-07
FCRLA	1.43983	0.846581	6.34816e-08	2.74647e-07
TMPRSS3	1.28667	3.27959	6.43745e-08	2.78169e-07
CT55	2.47576	-2.36752	6.44543e-08	2.78446e-07
TMC2	1.04014	-3.08802	6.46908e-08	2.794e-07
PRAME	2.09272	3.31191	6.53188e-08	2.81768e-07
BECN2	1.46766	-3.75849	6.7099e-08	2.89236e-07
XIRP1	1.1323	-2.21847	6.72505e-08	2.89818e-07
ADAMTS20	1.79102	-2.88794	6.88261e-08	2.96103e-07
CR2	1.75282	-0.116689	7.03257e-08	3.01967e-07
ZNF215	1.06324	-0.599201	7.15443e-08	3.0705e-07
PAX3	2.31302	-3.14568	7.16471e-08	3.07342e-07
ISM2	2.10545	-1.75014	7.29695e-08	3.12408e-07
RBM11	1.47687	-3.02268	7.34011e-08	3.14104e-07
GUCA2A	1.71089	-0.494986	7.65656e-08	3.26798e-07
CCDC33	1.69586	-4.06208	7.65709e-08	3.26798e-07
SCIN	1.0644	-0.0862972	7.92349e-08	3.37273e-07
FAM205A	1.72028	-4.02509	8.00423e-08	3.403e-07
SSTR2	1.071	2.65599	8.18479e-08	3.47142e-07
WNT9A	1.247	-0.535763	8.57964e-08	3.62584e-07
AC115220.1	2.36957	-3.16561	9.01825e-08	3.80121e-07
KBTBD12	1.80036	-1.90847	9.18497e-08	3.86411e-07
UCN3	1.78725	-4.12977	9.47157e-08	3.98267e-07
CD19	1.17776	-0.230457	9.47355e-08	3.98267e-07
ADAP1	1.02221	2.21554	9.6507e-08	4.04945e-07
MEP1A	1.73049	3.25067	9.8359e-08	4.12227e-07
ITIH6	1.60335	-3.70447	9.8701e-08	4.13464e-07
PLA2G4D	1.44288	-3.64014	1.01514e-07	4.24343e-07
FGF11	1.04908	-3.22794	1.03507e-07	4.31755e-07
GCNT3	1.21757	2.9526	1.1097e-07	4.60494e-07
IL13RA2	1.36745	0.724711	1.11432e-07	4.62304e-07
ENPP6	1.48521	0.525418	1.13233e-07	4.68895e-07
KRT6C	2.31235	0.0160996	1.14767e-07	4.74692e-07
GALNT14	1.00228	0.347983	1.17579e-07	4.86097e-07
GPA33	1.22373	-3.06078	1.1829e-07	4.88808e-07
C1QL4	1.35877	-1.04219	1.23237e-07	5.07115e-07
RAB25	1.94882	2.50056	1.2624e-07	5.1875e-07
FOXI3	1.79959	-4.13842	1.29175e-07	5.30563e-07
SOST	2.56896	-2.54001	1.31487e-07	5.39308e-07
KRT75	2.04872	-3.60261	1.36896e-07	5.60844e-07
CERS1	1.43377	-0.0924358	1.37778e-07	5.64326e-07
BPIFB2	1.88899	4.14875	1.5121e-07	6.15349e-07
TGFA	1.0059	2.51456	1.51299e-07	6.15464e-07
NCAN	1.46577	-1.38796	1.54802e-07	6.28811e-07
PLEKHD1	1.02755	-2.20273	1.55268e-07	6.30269e-07
EPHA6	1.99919	-1.63138	1.5621e-07	6.33946e-07
GPR174	1.07167	-1.99443	1.6406e-07	6.63823e-07
FAM153A	1.25444	-1.51937	1.68183e-07	6.78487e-07
EHF	1.03101	2.93477	1.73016e-07	6.95606e-07
ACAN	1.09284	0.910342	1.95579e-07	7.81519e-07
NLRP7	1.32285	-3.19292	1.97236e-07	7.87785e-07
BEST2	1.42604	-4.10871	1.97651e-07	7.89087e-07
HS3ST6	1.64822	-2.81851	1.99089e-07	7.94255e-07
CXCR5	1.40801	-3.70431	2.00144e-07	7.9796e-07
ALOXE3	1.51097	-3.23159	2.06122e-07	8.20682e-07
SPINT2	1.16679	5.20757	2.08309e-07	8.28831e-07
PNMA3	1.31795	2.66488	2.08466e-07	8.2927e-07
LIN28B	2.42457	1.423	2.16002e-07	8.56356e-07
XIRP2	1.9402	-3.60288	2.18151e-07	8.64293e-07
PRSS3	1.53915	3.62376	2.2552e-07	8.91096e-07
NAA11	2.37576	-0.077368	2.28133e-07	9.00814e-07
IGFBPL1	1.465	-0.813314	2.32513e-07	9.17087e-07
PCDHA5	1.34172	-3.006	2.35444e-07	9.28026e-07
FRMD5	1.36629	-2.4479	2.4537e-07	9.65213e-07
CHI3L2	1.05637	-0.126305	2.46093e-07	9.67842e-07
RAB27B	1.02345	1.8291	2.47199e-07	9.71759e-07
HOXA11	1.6695	-1.45133	2.48936e-07	9.77716e-07
HS3ST5	2.05959	-3.0209	2.60042e-07	1.01862e-06
FOXD3	1.96053	-3.607	2.73925e-07	1.06922e-06
MMP3	1.81014	-1.23405	2.77373e-07	1.08219e-06
RASGEF1C	1.19585	-2.87764	2.81432e-07	1.09731e-06
BACE2	1.06389	5.2853	2.85704e-07	1.11322e-06
GJB3	1.29134	-0.237107	2.86111e-07	1.11457e-06
MAGEA9B	2.6672	-3.19608	2.86405e-07	1.11522e-06
TP53TG3D	1.39128	-3.80228	2.93808e-07	1.14178e-06
B3GNT3	1.14836	3.9724	3.1372e-07	1.21303e-06
GABRQ	1.00507	-1.22519	3.13992e-07	1.21382e-06
ANO4	1.07177	-1.34294	3.28787e-07	1.26741e-06
DDX4	1.43576	-3.2823	3.39778e-07	1.30693e-06
POPDC3	1.93575	0.276666	3.41734e-07	1.31417e-06
CNKSR1	1.22093	1.27381	3.41988e-07	1.31486e-06
WDR49	1.30261	-3.64329	3.49311e-07	1.34155e-06
XAGE1B	1.58768	-4.08605	3.56361e-07	1.36566e-06
ADAM23	1.26105	1.81686	3.72026e-07	1.42292e-06
TMEM63C	1.29277	-0.126737	3.80935e-07	1.45385e-06
ITIH5	1.34648	4.58931	4.02953e-07	1.5316e-06
RNF186	1.13576	-1.68674	4.10753e-07	1.55924e-06
VSIG8	1.18221	-3.50016	4.17951e-07	1.58384e-06
MYO3A	2.24832	-1.0498	4.34563e-07	1.64538e-06
C11orf86	1.33748	-1.98684	4.56897e-07	1.72625e-06
HBQ1	1.78732	-3.28361	4.79495e-07	1.80546e-06
TFAP2A	1.09369	1.03196	4.80079e-07	1.80727e-06
TMEM156	1.04867	2.34071	4.84661e-07	1.82297e-06
CAGE1	1.35672	-2.34954	4.94559e-07	1.85822e-06
PIWIL3	1.70885	-3.9144	4.9689e-07	1.86658e-06
POF1B	1.37139	1.99373	5.2464e-07	1.96374e-06
HTRA4	1.07101	-1.84959	5.30693e-07	1.98387e-06
FOXL2	1.84236	-2.73514	5.54144e-07	2.06586e-06
S100A8	1.08746	2.42342	5.57278e-07	2.0771e-06
VNN2	1.00184	4.08585	5.61838e-07	2.0931e-06
PKIA	1.17305	0.125346	5.66532e-07	2.10804e-06
SMIM22	1.52851	0.92043	5.78577e-07	2.14744e-06
GPRC6A	1.82024	-3.90076	5.93587e-07	2.20084e-06
FAM178B	1.68712	0.389386	5.96333e-07	2.21025e-06
COL2A1	2.10101	4.60009	6.29932e-07	2.32779e-06
FNDC11	1.02025	-3.12044	6.5294e-07	2.40527e-06
GJA3	1.27885	-1.91381	6.81992e-07	2.50654e-06
SOHLH1	2.13483	-1.18831	6.94554e-07	2.55112e-06
TREM1	1.11085	0.383694	6.96503e-07	2.55669e-06
ZSCAN23	1.23401	-3.27999	7.0296e-07	2.57702e-06
SI	2.63825	0.565082	7.13741e-07	2.61399e-06
PHF21B	1.63535	-3.37052	7.43108e-07	2.71156e-06
NRSN1	1.70522	-2.87989	7.52801e-07	2.74059e-06
C15orf48	1.05139	2.85011	7.84182e-07	2.84545e-06
MST1R	1.0634	1.63017	7.85622e-07	2.84951e-06
SYT13	1.69913	2.89583	7.87664e-07	2.85633e-06
NKAIN1	1.23897	-2.53197	8.34688e-07	3.01634e-06
LINGO2	1.63279	-3.66966	8.43449e-07	3.04489e-06
SPATA17	1.10037	-0.848456	8.73529e-07	3.1509e-06
FAM189A1	1.12049	-1.47734	8.84987e-07	3.18963e-06
KIAA1549L	1.17701	-0.73768	8.88196e-07	3.1999e-06
IL13	1.66071	-1.77226	9.39452e-07	3.37013e-06
IAPP	1.281	-0.998013	9.51196e-07	3.40873e-06
FMN2	1.83951	-1.10889	9.67394e-07	3.46264e-06
FOXE1	1.90942	-2.14375	9.8094e-07	3.50545e-06
TMIGD1	1.38006	-3.85138	9.83365e-07	3.51341e-06
KLHL30	1.07052	-0.0767606	1.03004e-06	3.67274e-06
BSND	1.41377	-2.48056	1.04264e-06	3.71466e-06
DEFA6	1.9065	-3.80882	1.10916e-06	3.93107e-06
ZNF208	1.05113	-0.929704	1.14457e-06	4.0501e-06
FER1L6	1.72629	1.30871	1.16272e-06	4.10939e-06
CTRB2	2.38612	-0.584562	1.19529e-06	4.21858e-06
TRPM6	1.06844	-1.32475	1.20202e-06	4.24064e-06
PITX2	1.90445	-0.719756	1.22322e-06	4.31028e-06
HAS2	1.21093	0.437725	1.24907e-06	4.39523e-06
TRAM1L1	1.05149	0.00763909	1.26752e-06	4.45308e-06
WNT1	1.54018	-2.63363	1.28045e-06	4.49314e-06
ESRP1	1.75485	2.86934	1.29362e-06	4.53395e-06
C17orf64	1.05525	-3.22186	1.29652e-06	4.5432e-06
RGS13	1.34441	-1.55998	1.35676e-06	4.7346e-06
FUT9	2.10316	-3.48232	1.40311e-06	4.88864e-06
GABRB1	1.61938	-3.10283	1.52495e-06	5.28191e-06
SEMA3C	1.04226	1.23017	1.54697e-06	5.34771e-06
CROCC2	1.18937	-0.8357	1.55784e-06	5.38107e-06
CLEC17A	1.13103	-2.74849	1.59435e-06	5.49432e-06
ANXA3	1.0667	1.547	1.6516e-06	5.68163e-06
CDHR4	1.04916	-2.97839	1.68218e-06	5.78234e-06
INSYN2B	1.61517	-3.16124	1.68698e-06	5.79771e-06
PPP1R14C	1.59762	-0.174466	1.78841e-06	6.1225e-06
SLC28A3	1.50786	-0.230542	1.79498e-06	6.14259e-06
S100A9	1.06598	4.70114	1.81478e-06	6.20075e-06
FUT3	1.20293	0.732639	1.96329e-06	6.68365e-06
DLK1	2.39122	7.33281	2.02838e-06	6.88799e-06
MYOD1	2.03407	-4.18694	2.03278e-06	6.90161e-06
SCN5A	1.12749	-2.05864	2.03758e-06	6.9166e-06
TMC5	1.27083	3.37694	2.06608e-06	7.00662e-06
DES	1.32021	1.41732	2.17197e-06	7.34457e-06
NDST4	2.00127	-3.31593	2.17245e-06	7.3448e-06
GPC3	1.01816	9.49357	2.19312e-06	7.40619e-06
MCF2L2	1.01593	0.264245	2.20847e-06	7.45517e-06
GRIN2A	1.34819	0.437293	2.21118e-06	7.4629e-06
TCP10	1.46645	-2.29403	2.2284e-06	7.5167e-06
PCYT1B	1.2902	-1.29869	2.2728e-06	7.65333e-06
PRAMEF7	1.69405	-2.3617	2.28872e-06	7.70547e-06
FDCSP	1.9017	2.48786	2.40455e-06	8.06322e-06
KRTAP19-5	2.12241	-3.76504	2.43628e-06	8.16806e-06
FAM83F	1.29313	0.68975	2.55582e-06	8.53483e-06
TMEM59L	1.00425	-1.47016	2.74517e-06	9.12236e-06
OR2H1	1.6947	-3.77234	2.75662e-06	9.15525e-06
URAD	1.81911	-3.93343	2.76286e-06	9.17427e-06
EPHA10	1.27055	0.364433	2.92897e-06	9.68945e-06
ADORA1	1.03301	1.69825	2.93559e-06	9.7077e-06
SPINK13	1.20679	-3.32374	3.07968e-06	1.01557e-05
MUCL3	2.23135	2.02622	3.19568e-06	1.05127e-05
PDZD3	1.11644	-1.86734	3.28621e-06	1.07905e-05
FFAR3	1.07397	-3.73559	3.31263e-06	1.08671e-05
KLK15	1.8312	-3.31465	3.46291e-06	1.13244e-05
MSC	1.09201	4.11495	3.64242e-06	1.18851e-05
NLRP4	1.85336	-2.11888	3.68141e-06	1.20012e-05
DMKN	1.28224	3.48481	3.78258e-06	1.2297e-05
RTP5	1.16233	-2.89037	4.05429e-06	1.31153e-05
SOAT2	1.16437	3.40469	4.1973e-06	1.35436e-05
AC004233.2	1.14635	-3.73405	4.22527e-06	1.36235e-05
GRP	1.59334	-2.87655	4.30767e-06	1.3879e-05
PTGFR	1.15149	2.85888	4.32971e-06	1.39475e-05
MYCN	1.06405	1.44043	4.37479e-06	1.40799e-05
SOX11	1.18807	-1.9072	4.38211e-06	1.40958e-05
SP8	1.76937	-0.868312	4.44994e-06	1.43036e-05
RASAL1	1.11945	0.691246	4.50702e-06	1.44765e-05
SLITRK5	1.02019	-2.19646	4.52402e-06	1.45206e-05
CCL26	1.09347	-1.20183	4.61459e-06	1.47657e-05
TENM3	1.47498	-0.0172184	4.75262e-06	1.51689e-05
AP3B2	1.22972	-1.69908	4.82004e-06	1.53675e-05
FAM218A	1.00209	-3.13213	4.83822e-06	1.54171e-05
RLN2	1.01563	-3.89677	5.36064e-06	1.69899e-05
TRPV6	1.42538	0.807773	5.49113e-06	1.73724e-05
BPIFB6	2.01344	-2.82308	5.78108e-06	1.8218e-05
DYDC1	1.10086	-3.17588	5.7997e-06	1.82701e-05
IGF2BP1	1.23463	3.96999	5.93568e-06	1.86785e-05
KRT20	1.98841	2.71543	6.21535e-06	1.95135e-05
TUBB8	1.07736	-3.34022	6.21914e-06	1.95219e-05
CTRB1	2.34817	-1.24153	6.31375e-06	1.98083e-05
NRXN1	1.42152	-3.11531	6.38037e-06	1.99996e-05
COL19A1	1.23273	-2.94724	6.53692e-06	2.04468e-05
LUZP4	2.21459	-2.00298	6.87374e-06	2.14283e-05
COL28A1	1.25772	-0.386756	6.94053e-06	2.16213e-05
OBP2A	1.26456	-4.14224	7.0586e-06	2.1973e-05
GAD1	1.1565	0.00359462	7.44421e-06	2.30806e-05
MNX1	1.68404	-0.409393	7.67026e-06	2.37273e-05
SPATA12	1.02709	-3.22589	7.78933e-06	2.40788e-05
LGALS7B	1.42046	-2.99751	7.96538e-06	2.45758e-05
OR2C3	1.71326	-4.09935	8.35135e-06	2.56681e-05
PEG10	1.34857	7.65389	8.49242e-06	2.60609e-05
MAGEA10	2.04138	-1.22585	9.25484e-06	2.82583e-05
TMEM207	1.79604	-3.8524	9.36102e-06	2.85628e-05
EREG	1.55529	0.92351	9.42233e-06	2.87301e-05
GPR27	1.24613	-0.370388	9.48372e-06	2.88923e-05
INSL6	1.76735	-2.02941	9.55854e-06	2.90952e-05
KLK8	1.82322	-3.81947	1.00419e-05	3.04879e-05
JCHAIN	1.02279	4.12025	1.00817e-05	3.0593e-05
TMEM125	1.13641	0.634301	1.10882e-05	3.34119e-05
NELL1	2.3794	-0.181688	1.10916e-05	3.34166e-05
SOHLH2	1.87865	-0.657036	1.13184e-05	3.40535e-05
LCE1C	1.71711	-3.9523	1.18491e-05	3.55232e-05
SOX1	2.2384	-2.1645	1.1886e-05	3.56156e-05
PRL	1.69341	-4.19004	1.20753e-05	3.61461e-05
SLC27A6	1.51012	-4.09514	1.22064e-05	3.65323e-05
ILDR1	1.04407	0.982657	1.23526e-05	3.69324e-05
CST6	1.0351	-3.14373	1.25586e-05	3.74977e-05
ADAM18	1.78102	-4.06755	1.28337e-05	3.82674e-05
OR8G5	1.55917	-3.2406	1.29331e-05	3.85572e-05
RBBP8NL	1.72393	-1.30839	1.30754e-05	3.89291e-05
NKX2-5	1.73769	-2.40444	1.34388e-05	3.99237e-05
SPINT1	1.07647	4.99092	1.40803e-05	4.16821e-05
CHP2	2.04525	0.564415	1.42467e-05	4.21464e-05
CST8	2.11368	-3.87376	1.428e-05	4.2231e-05
GRIA2	1.5433	-2.06844	1.4327e-05	4.23487e-05
VGF	1.04254	0.308067	1.4383e-05	4.2507e-05
HRASLS	1.03797	-3.16925	1.4856e-05	4.38026e-05
CXCL6	1.37774	2.97496	1.5649e-05	4.59505e-05
C1orf158	1.58181	-2.60632	1.60264e-05	4.69791e-05
GPR31	1.05692	-3.87978	1.77036e-05	5.15483e-05
TMCO5A	1.44875	-4.03892	1.83541e-05	5.32552e-05
FAM9A	1.70035	-2.64081	1.90955e-05	5.52342e-05
C9orf92	1.30558	-3.39097	1.98313e-05	5.72315e-05
ACP4	1.10808	-0.864233	1.99302e-05	5.74887e-05
GRHL2	1.33976	0.562199	1.99383e-05	5.75026e-05
PSORS1C2	1.15157	-3.92199	2.00467e-05	5.7787e-05
PYDC1	1.73173	-2.44532	2.09033e-05	6.00214e-05
TRIM60	1.92988	-3.80929	2.11686e-05	6.07144e-05
TRPV5	1.31428	-3.70764	2.15887e-05	6.18689e-05
CHRNA2	1.24157	-2.92707	2.16258e-05	6.19652e-05
C10orf99	1.9493	-3.40854	2.30017e-05	6.5622e-05
TPTE	1.7162	-2.94572	2.35139e-05	6.7006e-05
KHDC1L	1.9189	-3.14521	2.40487e-05	6.83427e-05
PRPH	1.16318	-2.99934	2.57008e-05	7.27223e-05
METTL11B	1.33317	-3.55876	2.64032e-05	7.46024e-05
OR7A5	1.38048	-3.83584	2.6627e-05	7.51867e-05
EPHA8	1.17877	-3.76436	2.66739e-05	7.5307e-05
PPP1R14D	1.16307	0.0394506	2.68022e-05	7.56331e-05
ADARB2	1.25434	-0.683168	2.86944e-05	8.0607e-05
FOLR1	1.13404	0.568364	2.91903e-05	8.18756e-05
HOXD13	1.82058	-2.54726	2.92286e-05	8.19568e-05
KCNA2	1.14743	-3.41778	2.93962e-05	8.23877e-05
LAMA1	1.2655	1.34269	2.95526e-05	8.27603e-05
NBPF6	1.57944	-4.13755	3.02329e-05	8.45051e-05
SYT16	1.32063	-3.57575	3.11083e-05	8.68145e-05
PEG3	1.1617	4.42577	3.12077e-05	8.70371e-05
DUXA	2.15531	-2.87535	3.1499e-05	8.78357e-05
PSAPL1	1.52738	-1.82459	3.24688e-05	9.03831e-05
BPIFA2	1.54639	-1.07121	3.28193e-05	9.12725e-05
RALYL	1.43401	-1.43663	3.3646e-05	9.341e-05
GLRA3	1.09554	-3.49046	3.38886e-05	9.40245e-05
HOXA7	1.08937	-3.23524	3.44295e-05	9.54428e-05
GABRA3	1.59807	-0.00287446	3.53401e-05	9.77602e-05
MAGEB2	1.99651	1.67633	3.54227e-05	9.79582e-05
ASB11	1.22812	-2.31925	3.58477e-05	9.90715e-05
MMP27	1.39601	-4.1671	3.68616e-05	0.000101746
PTPRQ	1.34157	-1.55677	3.86855e-05	0.000106404
TRPC7	1.1653	-3.94148	3.88779e-05	0.000106828
RFX6	1.39229	-1.62559	3.89209e-05	0.000106913
LBX1	1.78369	-3.75327	3.9556e-05	0.000108422
TRPM5	1.09164	-2.35838	3.95967e-05	0.000108501
DGAT2L6	1.4558	-3.85266	4.14629e-05	0.000113088
PROM2	1.13489	1.29636	4.50102e-05	0.000122085
EPN3	1.0714	0.0156849	4.61731e-05	0.000125009
ALX3	1.52362	-2.16368	4.82607e-05	0.000130123
BARX1	1.28347	-0.260341	5.34411e-05	0.000143217
UPK3A	1.31817	3.30109	5.50632e-05	0.000147274
FOXN4	1.06158	1.86339	5.52385e-05	0.000147676
IZUMO1R	1.03225	-3.86398	5.57874e-05	0.000149008
OR8A1	1.37662	-3.94393	5.66948e-05	0.000151295
NBPF4	1.40396	-3.87065	5.69353e-05	0.000151845
CCDC155	1.13148	-1.36078	5.75834e-05	0.000153481
MROH2B	1.44004	1.95052	5.78701e-05	0.000154175
CD8B2	1.53778	-2.87947	5.91844e-05	0.000157463
KLK10	1.26007	-1.16332	5.96013e-05	0.000158429
MAGEA8	1.63573	0.0851346	6.09967e-05	0.000161871
GTSF1	1.26173	2.61986	6.11885e-05	0.000162355
IGSF11	1.13986	-2.25934	6.27174e-05	0.000165914
FAM83B	1.5883	-1.51959	6.29126e-05	0.000166405
BPIFA1	2.29242	0.364315	6.50893e-05	0.000171778
MEI4	1.22164	-0.246127	6.9624e-05	0.00018279
ANKRD30B	1.04086	-3.98578	7.27835e-05	0.000190463
INSRR	1.03536	-2.00189	7.33529e-05	0.000191754
ANKRD22	1.05607	1.86612	7.51641e-05	0.000196112
DLX6	1.55138	-1.05707	7.62638e-05	0.000198776
VEPH1	1.04652	1.49753	7.92471e-05	0.000206157
LAMC2	1.0592	2.9415	7.93719e-05	0.00020633
LHX1	1.64841	-3.31444	8.11106e-05	0.000210447
LRRC18	1.20732	-4.07912	8.47425e-05	0.000219227
VCX3B	1.25404	-3.16386	8.53599e-05	0.00022076
PCLO	1.17619	0.333471	8.56948e-05	0.000221528
GLIS1	1.08069	-2.92642	8.58702e-05	0.00022195
KRT4	1.89521	-1.18458	8.77342e-05	0.000226569
ERBB4	1.30495	-2.2642	8.85803e-05	0.00022842
TCP10L2	1.13192	-2.39449	9.49912e-05	0.000243637
HIST3H2BB	1.05043	-1.7517	9.81568e-05	0.000251173
SIAH3	1.03228	-3.81916	0.000100377	0.000256335
KHDRBS2	1.11063	-3.26974	0.00010087	0.000257408
NEFL	1.47161	-0.589031	0.000101514	0.000258939
NMU	1.07945	-2.94432	0.000101707	0.000259394
ADAMTS16	1.06434	1.94125	0.000104773	0.0002666
2021-03-10	1.15049	-3.36701	0.00010485	0.000266757
EVX1	1.17301	-1.08767	0.000110898	0.00028089
PRSS56	1.74943	-0.233561	0.000112685	0.000284887
CRLF2	1.1544	-0.66149	0.000115422	0.00029168
MAGEB10	1.51279	-3.84128	0.000119368	0.000300708
RIMS2	1.10885	-0.717956	0.000129001	0.000322859
PF4V1	1.23594	-1.06052	0.000135703	0.000338243
HTN3	1.5052	-4.04073	0.000141685	0.000351815
RFPL4B	1.53854	0.21979	0.000142847	0.000354552
AC136428.1	1.36436	-3.64058	0.000142996	0.000354771
CKMT1A	1.15918	-1.21649	0.000145391	0.000360308
SLCO6A1	1.46389	-1.59266	0.000146497	0.000362694
CSMD3	1.37812	-2.0655	0.000150188	0.000370691
MMP8	1.21988	-3.8935	0.00015041	0.000371187
PPY	1.46045	-3.28571	0.00015701	0.000386557
RPS4Y2	1.43234	-3.50585	0.000163119	0.000400592
OTOS	1.54939	-3.69704	0.000165797	0.000406323
BRINP3	1.41461	-1.12094	0.000175865	0.000428857
HS6ST2	1.27191	1.51241	0.000175942	0.000428927
KRT79	1.13515	-4.00521	0.000179431	0.000436771
IGLL1	1.0095	-3.75621	0.000184526	0.000447877
TAGLN3	1.00024	-3.78966	0.00018473	0.000448312
SFRP5	1.48395	3.3006	0.000185646	0.00045041
DUSP27	1.08995	-2.81836	0.000187342	0.000454211
OTP	1.12082	-3.87589	0.000193415	0.000467592
CD164L2	1.27217	-3.78253	0.000198376	0.000478799
CDK5R2	1.40305	-3.29429	0.000199739	0.000481629
DRD2	1.1934	-3.66287	0.000204041	0.000491467
GABRA2	1.7443	1.00038	0.000204282	0.000491914
PROM1	1.22805	2.54977	0.000206634	0.000497171
SLC16A9	1.03223	2.84751	0.000217281	0.000521299
OR2H2	1.18631	-4.03709	0.000221317	0.000529544
SCGB2A1	1.07967	-1.20838	0.00023283	0.000555062
TSPY2	2.03707	-1.84795	0.000240106	0.000571408
FA2H	1.14056	0.962927	0.000250676	0.000594163
GAGE1	1.86827	-1.07694	0.000257168	0.000608164
RIPPLY2	1.54344	-2.4161	0.000274787	0.000646116
FRMPD2	1.00078	-3.16563	0.00027928	0.000655634
SCN1A	1.31987	-1.3978	0.000282906	0.000663529
MAGEA11	1.70986	-0.552167	0.000285712	0.000669222
OLIG2	1.40905	-4.03307	0.000303315	0.000706894
CTAG2	1.61744	2.4397	0.000311973	0.000725448
PCDHA3	1.01348	-1.72378	0.000324719	0.000753404
KCNH8	1.00063	-1.22687	0.00034874	0.00080428
BEX1	1.29573	2.63011	0.000391239	0.0008939
KLF17	1.23177	-3.47292	0.000419752	0.000953992
FEZF1	1.17881	-1.83603	0.000433814	0.000983801
NEXMIF	1.01231	-2.35398	0.000437014	0.000990296
LRRC26	1.08717	-2.05683	0.000455095	0.00102776
VCX	1.19812	-1.51355	0.000459565	0.00103768
TMEM52B	1.03838	-0.597768	0.000480125	0.0010801
PRAC2	1.43325	-3.07389	0.000490315	0.00110148
ZNF536	1.20372	-3.09544	0.000505254	0.00113259
GAL	1.26175	-0.774157	0.000511389	0.00114504
MUC5AC	1.7899	2.6679	0.000548689	0.00122144
PRSS16	1.14036	0.763629	0.000571998	0.00127013
CHODL	1.10253	0.138462	0.000572189	0.0012704
ZNF560	1.44435	-1.70458	0.00067291	0.00147641
UNC13C	1.00444	-3.29162	0.0006893	0.00150975
SLC5A1	1.10176	1.03394	0.000753148	0.00163843
LHFPL4	1.20371	0.253294	0.000777461	0.00168676
POU4F1	1.06253	-2.93114	0.000837866	0.0018043
ANKRD33	1.25529	0.113207	0.000859591	0.00184749
REC114	1.13443	-2.78668	0.000865896	0.00185968
OR12D2	1.39439	-3.99267	0.000868697	0.00186525
ASZ1	1.39757	-3.61282	0.00088713	0.00190182
LRRC38	1.56506	-2.13114	0.000898557	0.00192375
HOXC9	1.10498	-0.265372	0.000927244	0.00198133
S100P	1.01235	6.13717	0.00100499	0.00213457
KLK11	1.43389	0.358251	0.00101039	0.002145
SPATA31D1	1.55177	-2.87501	0.00105597	0.00223398
DPP10	1.36617	-0.414612	0.00107163	0.00226333
STXBP5L	1.02389	-3.48651	0.00110785	0.00233453
HOXC11	1.30038	-3.0259	0.00136699	0.00283067
AQP10	1.13259	-0.354297	0.00144279	0.00297544
TMPRSS15	1.5728	1.52033	0.001478	0.0030452
UPK1B	1.03362	-2.53463	0.00155684	0.00319091
SYT4	1.148	-3.95245	0.00157605	0.0032273
SHISA9	1.07398	-0.767608	0.00182572	0.00369447
CT83	1.42756	-2.32645	0.00193914	0.00390478
MUC15	1.2448	0.37163	0.00210487	0.00421356
PRIMA1	1.05488	-1.72464	0.00224504	0.00447137
CCDC169	1.06864	-2.90917	0.00224818	0.00447611
NKX1-2	1.36112	-1.18632	0.00246116	0.00485858
RPL10L	1.06648	-1.37776	0.00282973	0.00552511
PRAMEF9	1.19247	-3.43015	0.0028476	0.00555815
B4GALNT2	1.07887	2.0524	0.00301348	0.00584907
ALX1	1.38732	-2.33052	0.00323876	0.00625262
CDH12	1.37572	1.04069	0.00330883	0.00637606
KRT12	1.292	0.590145	0.00382429	0.00727577
BMP7	1.05294	0.540101	0.00432146	0.00814715
STOML3	1.30804	-3.57153	0.00434506	0.00818292
NKX2-8	1.06614	-3.75485	0.00521286	0.00968925
ACTL8	1.16503	1.15994	0.00539276	0.00998166
