# Supplementary material for: Lamin B1 is a potential therapeutic target and prognostic biomarker for hepatocellular carcinoma
Source: Bioengineered. 2022 Apr 18;13(4):9211–31. doi: 10.1080/21655979.2022.2057896 (PMC9161935; doi:10.1080/21655979.2022.2057896)
Supplement: Supplemental Material [file KBIE_A_2057896_SM1762.zip › Supplementary materials/Supplementary Table 5.xlsx]

## Sheet: Sheet1
Supplementary Table 5: 69 overlapping genes
id	logFC	logCPM	PValue	FDR	moduleColor
LMNB1	1.57599	4.55263	5.33e-80	3.25e-77	black
ASPM	1.73405	4.31295	2.41e-56	3.88e-54	black
AURKB	1.83952	3.12019	3.82e-53	5.5e-51	black
BARD1	1.29075	1.93056	9.74e-51	1.3e-48	black
CCNA2	1.48558	3.74849	1.59e-27	7.55e-26	black
CDC20	2.16169	4.26992	1.68e-69	4.24e-67	black
CDC25A	1.93305	2.09876	7.62e-75	2.93e-72	black
CDCA3	1.64188	2.94851	7.6e-56	1.18e-53	black
CDCA4	1.17376	2.72733	4.69e-62	8.92e-60	black
CDKN3	1.59788	3.16095	2.6e-48	3.07e-46	black
CDT1	1.60236	3.69689	1.56e-42	1.53e-40	black
CENPE	1.86257	2.40592	6.46e-83	4.96e-80	black
CENPF	1.91291	4.58169	1.79e-74	6.75e-72	black
CENPM	1.5879	2.82857	7.86e-37	6.26e-35	black
CEP55	2.18869	2.02928	1.64e-91	3.62e-88	black
CHAF1B	1.71544	2.70769	5.32e-56	8.32e-54	black
CHEK1	1.21466	2.99192	1.06e-50	1.4e-48	black
CKS2	1.22004	4.15932	4.56e-48	5.34e-46	black
CLGN	1.31411	3.73025	7.39e-12	5.83e-11	black
DNMT1	1.17412	5.26762	3.59e-67	8.81e-65	black
DTL	1.68542	3.49317	6.15e-57	1.01e-54	black
ECT2	1.78947	3.6948	1.94e-90	3.42e-87	black
EXO1	1.71716	2.26934	7.38e-60	1.35e-57	black
GINS1	1.93161	3.16034	7.04e-94	1.78e-90	black
GTSE1	2.08901	2.39965	2.68e-83	2.32e-80	black
H2AFX	1.02783	4.78117	1.39e-32	9.13e-31	black
HELLS	1.66922	2.89695	1.64e-65	3.76e-63	black
HMGA2	2.81521	1.74466	2.4e-14	2.77e-13	black
IGF2BP3	2.34851	1.92956	4.9e-22	1.47e-20	black
KIF11	1.71004	3.05875	1.26e-95	3.72e-92	black
KIF20A	1.83116	3.37339	4.74e-63	9.32e-61	black
KIF23	2.17132	2.70821	8.61e-104	7.62e-100	black
KIF2C	2.07736	3.3498	1.12e-78	5.69e-76	black
KIFC1	1.83594	3.94227	1.37e-67	3.42e-65	black
KLK1	2.21338	-2.52343	1.24e-16	1.94e-15	black
KNTC1	1.50664	3.65018	3.52e-63	7.14e-61	black
LMNB2	1.01253	4.74768	1.58e-37	1.3e-35	black
MAD2L1	1.56962	3.02529	5.97e-78	2.93e-75	black
MCM10	2.14803	1.9639	4.13e-89	5.61e-86	black
MCM2	1.67387	5.06916	3.16e-73	1.05e-70	black
MCM4	1.34245	5.57885	8.91e-71	2.46e-68	black
MCM6	1.25127	4.96346	4.04e-66	9.64e-64	black
MCM7	1.11809	6.44454	1.81e-45	1.9e-43	black
MELK	1.87641	2.80524	8.57e-78	3.99e-75	black
MKI67	1.8875	4.97604	1.67e-72	5.1e-70	black
MMD	1.00789	4.12734	3.01e-26	1.3e-24	black
NCAPG	1.93804	3.2979	1.91e-79	1.09e-76	black
NEK2	1.82164	3.02537	2.86e-62	5.51e-60	black
NT5DC2	1.44575	4.73292	3.52e-27	1.64e-25	black
NUSAP1	1.6097	4.49861	8.18e-81	5.57e-78	black
OIP5	1.5806	1.14164	3.27e-56	5.17e-54	black
PAFAH1B3	1.01567	4.23596	3.36e-14	3.77e-13	black
PLK1	1.98243	3.53627	4.34e-76	1.83e-73	black
PRC1	1.71118	4.20001	8.41e-82	6.2e-79	black
RACGAP1	1.37679	3.90346	1.87e-75	7.5e-73	black
RAD51	1.60425	1.75477	1.07e-63	2.27e-61	black
RAD51AP1	1.70235	2.00959	9.37e-72	2.76e-69	black
RECQL4	1.29369	4.46447	1.71e-30	9.95e-29	black
RFC4	1.05414	3.97657	4.63e-46	5.08e-44	black
SHCBP1	1.9312	2.00407	3.93e-60	7.31e-58	black
STMN1	1.16155	6.28706	6.14e-38	5.12e-36	black
TOP2A	2.18402	5.44046	9.16e-97	4.05e-93	black
TPX2	1.87629	4.88151	3e-99	1.77e-95	black
TRIP13	2.07378	2.49187	1.2e-89	1.92e-86	black
TTK	2.13137	2.41043	2.93e-84	3.24e-81	black
TUBB3	1.93525	-1.20216	2.27e-19	5.02e-18	black
VNN2	1.00184	4.08585	5.62e-07	2.09e-06	black
XRCC2	1.76287	1.31652	3.67e-67	8.9e-65	black
ZWINT	1.52548	4.09544	5.47e-65	1.24e-62	black
